# Supplementary material for: B chromosomes are associated with redistribution of genetic recombination towards lower recombination chromosomal regions in perennial ryegrass
Source: J Exp Bot. 2018 Mar 21;69(8):1861–71. doi: 10.1093/jxb/ery052 (PMC6019035; doi:10.1093/jxb/ery052)
Supplement: Supplementary Table S1 [file ery052_suppl_supplementary_table_s1.xlsx]

## Sheet: LG1
		Linkage group								Family
cM	marker	1								1(2B)
0	rv1391
0.693	loPt-352980
3.614	loPt-558645
4.872	loPt-557892
4.977	loPt-351658
5.087	loPt-351793
6.263	loPt-352468
7.039	loPt-352831
7.039	loPt-353585
7.918	loPt-351461
7.918	loPt-556926
7.93	loPt-352659
7.968	loPt-557852
8.02	loPt-561591
8.721	loPt-562060
9	loPt-352091
10.523	loPt-353712
14.253	loPt-561951
14.952	loPt-562269
15.801	loPt-355172
16.673	loPt-356116
17.217	loPt-355807
17.499	loPt-350917
20.306	loPt-353860
20.705	loPt-355799
21.268	loPt-635985
23.41	loPt-628079
23.994	loPt-353493
25.639	loPt-353343
26.608	loPt-555532
26.625	loPt-353351
26.74	loPt-555173
29.409	loPt-628287
29.544	loPt-352242
29.544	loPt-356152
29.544	loPt-635941
45.182	loPt-557938
46.008	loPt-558690
52.766	loPt-351834
52.966	loPt-352603
53.188	loPt-356380
53.632	loPt-560157
54.699	loPt-355977
63.635	rv1087
64.346	loPt-557191
71.213	loPt-353440
73.451	loPt-353952
73.658	loPt-355380
		Linkage group								Family
cM	marker	1								2(2B)
0	loPt-355432
6.49	loPt-352929
6.728	loPt-352980
7.715	rv1391
7.715	loPt-351382
12.217	loPt-557537
12.767	loPt-557729
13.334	loPt-351793
13.951	loPt-352528
14.179	loPt-355003
14.67	loPt-352468
15.229	loPt-636142
15.602	loPt-353776
15.689	loPt-350914
16.156	loPt-560567
16.273	loPt-353585
16.793	loPt-355286
16.818	loPt-353814
16.842	loPt-351288
16.872	loPt-353552
16.909	loPt-352329
16.916	loPt-556650
16.922	loPt-352432
16.93	loPt-555339
16.931	loPt-352831
16.934	loPt-352872
16.934	loPt-353031
16.934	loPt-355052
16.934	loPt-356416
16.934	loPt-557232
16.957	loPt-561519
17.304	loPt-352940
17.545	loPt-555947
17.813	loPt-558775
17.952	loPt-354655
18.06	loPt-628344
18.221	loPt-353823
18.618	loPt-350783
20.36	loPt-350917
20.368	loPt-354370
20.387	loPt-558097
20.894	loPt-562043
22.222	loPt-355807
22.784	loPt-356116
24.38	loPt-355172
26.318	loPt-355799
26.348	loPt-353860
34.339	loPt-628248
34.372	loPt-353493
35.359	loPt-356152
35.422	loPt-635941
35.447	loPt-352242
36.553	loPt-353351
44.73	loPt-561678
47.108	loPt-557938
49.436	loPt-558690
52.003	loPt-355977
54.051	loPt-560157
55.17	loPt-351834
55.576	loPt-352603
56.125	loPt-356380
67.777	rv1087
87.369	loPt-353375
		Linkage group								Family
cM	marker	1								3(2B)
0	loPt-555176
0	loPt-561502
1.714	loPt-355008
3.53	loPt-353031
4.132	loPt-355807
5.397	loPt-351793
5.642	loPt-355172
6.44	loPt-350917
6.507	loPt-356116
6.536	loPt-558645
6.67	loPt-560027
7.574	loPt-562043
7.813	loPt-557852
9.166	loPt-353493
10.069	loPt-628079
10.44	loPt-352242
10.53	loPt-353860
11.025	loPt-356331
13.042	loPt-562269
15.484	loPt-555173
15.875	loPt-555532
15.928	loPt-555893
25.724	loPt-557938
36.106	loPt-356380
36.363	loPt-560157
36.456	loPt-352603
36.54	loPt-351834
37.382	loPt-354425
37.413	loPt-351447
37.413	loPt-353966
39.507	loPt-555391
39.9	loPt-353815
42.849	rv1087
52.9	loPt-352153
52.971	loPt-352192
52.971	loPt-356431
52.971	loPt-561501
52.983	loPt-352305
53.326	loPt-628045
55.488	loPt-353952
55.488	loPt-355380
55.515	loPt-628409
55.586	loPt-353729
58.148	loPt-351740
59.729	loPt-353375
60.866	loPt-355780
72.394	loPt-353190
		Linkage group								Family
cM	marker	1								4(0B)
0	loPt-355807
3.465	loPt-562060
3.825	loPt-561591
5.835	loPt-562043
7.842	loPt-353031
9.65	loPt-350914
9.654	loPt-352659
9.66	loPt-355003
9.661	loPt-555893
9.666	loPt-351461
9.666	loPt-352091
9.666	loPt-353585
9.666	loPt-356416
9.666	loPt-555947
9.666	loPt-556926
9.666	loPt-557232
9.667	loPt-636142
9.668	loPt-352831
9.692	loPt-555339
11.296	loPt-557892
11.321	loPt-351793
11.727	loPt-352468
12.479	loPt-560583
13.541	loPt-557852
15.063	loPt-351658
15.721	loPt-356116
18.814	rv1391
19.917	loPt-351382
19.962	loPt-352929
26.616	loPt-352980
34.473	loPt-557938
44.024	loPt-354425
44.061	loPt-560157
44.071	loPt-352603
44.092	loPt-351447
44.092	loPt-353966
44.129	loPt-351834
44.274	loPt-356380
46.55	loPt-353815
47.444	loPt-555391
53.192	loPt-558690
63.417	loPt-351740
65.503	loPt-352153
65.605	loPt-352192
65.605	loPt-353952
65.605	loPt-355380
65.605	loPt-356431
65.605	loPt-561501
65.605	loPt-628045
65.605	loPt-628409
65.62	loPt-352305
65.621	loPt-353729
66.822	loPt-354560
76.522	loPt-561089
		Linkage group								Family
cM	marker	1								5(0B)
0	loPt-355432
10.04	loPt-352980
15.539	loPt-352929
17.712	rv1391
20.277	loPt-355008
21.099	loPt-354283
22.691	loPt-561502
23.497	loPt-353712
24.23	loPt-556926
24.578	loPt-352468
25.055	loPt-555176
25.257	loPt-352659
25.901	loPt-354655
26.131	loPt-635985
26.303	loPt-556650
26.631	loPt-628079
27.35	loPt-351435
27.35	loPt-353507
27.35	loPt-353585
27.358	loPt-561519
27.583	loPt-562043
27.681	loPt-555080
28.224	loPt-350914
28.231	loPt-555339
28.244	loPt-352872
28.249	loPt-350917
28.249	loPt-351288
28.249	loPt-352432
28.249	loPt-353031
28.249	loPt-353776
28.249	loPt-355799
28.249	loPt-355807
28.249	loPt-356116
28.249	loPt-356416
28.249	loPt-558097
28.262	loPt-555947
28.268	loPt-636142
28.272	loPt-355286
28.276	loPt-354370
28.291	loPt-561529
28.469	loPt-352528
28.527	loPt-353860
28.564	loPt-353552
28.59	loPt-355052
28.626	loPt-355003
28.761	loPt-557232
29.348	loPt-353493
29.374	loPt-628248
30.314	loPt-352037
30.314	loPt-352242
30.314	loPt-352596
30.314	loPt-353449
30.314	loPt-353738
30.314	loPt-354842
30.323	loPt-356758
30.324	loPt-353351
30.369	loPt-636349
31.017	loPt-355366
31.121	loPt-356018
31.219	loPt-557602
31.309	loPt-352379
31.417	loPt-352534
31.696	loPt-635941
32.723	loPt-352832
34.891	loPt-354582
36.829	loPt-557852
38.276	loPt-557892
38.738	loPt-351793
43.994	loPt-561679
56.11	loPt-351447
56.11	loPt-353966
56.11	loPt-354425
57.121	loPt-560157
57.22	loPt-351834
57.22	loPt-352603
58.185	loPt-353815
60.051	loPt-555391
62.111	rv1087
74.622	loPt-353375
76.534	loPt-351740
76.646	loPt-557315
76.667	loPt-556899
79.136	loPt-353729
79.136	loPt-628409
83.828	loPt-355780
		Linkage group								Family
cM	marker	1								6(0B)
0	loPt-355432
3.53	loPt-352980
8.977	loPt-352929
9.039	loPt-351382
10.146	rv1391
13.143	loPt-356331
15.358	loPt-562033
19.055	loPt-353343
19.812	loPt-555532
20.098	loPt-561678
20.238	loPt-556926
22.091	loPt-353031
22.091	loPt-356116
22.147	loPt-561951
22.243	loPt-560108
22.304	loPt-628079
22.358	loPt-635985
22.449	loPt-561108
22.507	loPt-557282
22.724	loPt-353712
22.828	loPt-557574
23.26	loPt-353493
23.26	loPt-555173
23.272	loPt-353351
23.32	loPt-562269
23.435	loPt-555339
23.818	loPt-355799
23.89	loPt-353860
25.23	loPt-355172
25.664	loPt-560027
26.093	loPt-628287
27.037	loPt-562060
30.579	loPt-557938
33.485	loPt-558690
39.955	loPt-352603
39.957	loPt-351834
39.997	loPt-356380
40.822	loPt-560157
50.212	rv1087
54.203	loPt-557191
67.85	loPt-556899
84.582	loPt-353440

## Sheet: LG2
		Linkage group								Family
cM	marker	2								1(2B)
0	loPt-557989
4.614	loPt-559918
5.717	loPt-557393
5.717	loPt-628425
22.396	loPt-562410
26.109	loPt-560531
31.934	loPt-561496
31.976	loPt-556599
33.62	loPt-353226
34.314	loPt-636130
38.647	loPt-560835
39.747	loPt-556316
39.834	loPt-561150
39.854	loPt-555419
39.854	loPt-558105
39.854	loPt-561080
40.205	loPt-560731
40.551	loPt-557657
40.553	loPt-556355
40.559	loPt-557069
41.153	loPt-555217
41.565	loPt-562389
42.831	loPt-557051
45.12	loPt-561388
60.654	loPt-556826
63.947	loPt-352316
63.971	loPt-352326
64.399	loPt-628484
64.72	loPt-354882
66.819	loPt-355804
68.557	loPt-636122
68.772	loPt-353855
69.994	loPt-355821
70.401	loPt-560576
70.693	loPt-355101
71.338	loPt-562430
72.058	loPt-351808
72.601	loPt-351456
72.607	loPt-351993
72.638	loPt-353366
72.748	loPt-561153
75.787	loPt-352764
75.787	loPt-353097
75.787	loPt-356430
75.822	loPt-561618
89.528	loPt-561690
97.986	rv0706
97.986	loPt-356483
		Linkage group								Family
cM	marker	2								2(2B)
0	loPt-628425
0.059	loPt-559918
0.08	loPt-557393
5.198	loPt-353871
12.743	loPt-555419
14.29	loPt-561694
14.702	loPt-556715
15.295	loPt-561989
16.616	loPt-561759
17.181	loPt-561517
17.188	loPt-558093
17.188	loPt-561784
17.188	loPt-562255
17.863	loPt-562078
18.72	loPt-561765
19.688	loPt-356211
21.271	loPt-556826
22.886	loPt-628484
23.516	loPt-356112
24.806	loPt-556486
24.913	loPt-352326
26.663	loPt-562047
29.319	loPt-353319
29.731	loPt-351218
30.174	loPt-560676
31.602	loPt-355821
32.506	loPt-355804
36.275	loPt-562430
43.571	loPt-561618
43.581	loPt-352764
43.581	loPt-353097
43.591	loPt-356430
46.005	loPt-561022
49.599	loPt-355957
57.935	loPt-628493
76.852	loPt-351158
80.076	loPt-560159
89.172	rv0706
89.172	loPt-356483
		Linkage group								Family
cM	marker	2								3(2B)
0	loPt-557278
5.189	loPt-562410
15.859	loPt-353871
17.25	loPt-354942
17.414	loPt-561694
17.863	loPt-560531
18.127	loPt-356211
18.185	loPt-561784
19.382	loPt-561765
19.576	loPt-558093
19.635	loPt-561517
19.635	loPt-562255
20.83	loPt-556715
24.721	loPt-562342
25.188	loPt-556599
26.296	loPt-562688
27.88	loPt-562672
29.808	loPt-556316
30.057	loPt-557932
30.109	loPt-556559
30.718	loPt-561150
31.02	loPt-561080
31.103	loPt-558105
31.271	loPt-560835
33.257	loPt-636301
33.443	loPt-561388
34.166	loPt-562078
34.986	loPt-561759
35.772	loPt-561989
36.507	loPt-556739
36.781	loPt-561308
36.82	loPt-562351
39.464	loPt-556374
39.745	loPt-556704
40.113	loPt-354882
40.115	loPt-556231
40.362	loPt-556486
40.81	loPt-352316
43.598	loPt-351951
46.566	loPt-353366
46.792	loPt-351456
46.792	loPt-561153
46.799	loPt-351993
47.129	loPt-560576
47.129	loPt-635784
47.148	loPt-351522
47.175	loPt-355101
47.76	loPt-355821
48.658	loPt-560972
51.047	loPt-562430
57.002	loPt-355957
60.485	loPt-353042
63.469	loPt-351438
68.03	loPt-562485
71.259	loPt-628201
71.311	loPt-635726
82.368	loPt-560159
83.842	loPt-561947
		Linkage group								Family
cM	marker	2								4(0B)
0	loPt-557989
6.648	loPt-628425
6.662	loPt-557393
8.594	loPt-559918
28.402	loPt-354942
31.207	loPt-560531
31.659	loPt-561694
32.681	loPt-561388
33.445	loPt-556715
33.728	loPt-555419
33.728	loPt-558093
34.256	loPt-636301
34.584	loPt-561759
34.891	loPt-353871
34.894	loPt-561517
34.907	loPt-562255
34.941	loPt-561784
35.052	loPt-562078
35.793	loPt-561765
36.538	loPt-356211
40.463	loPt-556826
41.617	loPt-353311
41.62	loPt-628484
42.081	loPt-356112
44.583	loPt-556486
45.679	loPt-352326
46.094	loPt-562047
51.159	loPt-355821
51.245	loPt-353319
51.251	loPt-351218
51.286	loPt-562430
51.288	loPt-560676
52.14	loPt-561022
52.685	loPt-355804
54.072	loPt-353097
54.291	loPt-352764
54.291	loPt-356430
54.291	loPt-561618
56.687	loPt-628493
59.555	loPt-353468
63.234	loPt-355957
72.123	loPt-628201
72.123	loPt-635726
75.591	loPt-351158
80.162	loPt-561947
80.231	loPt-560159
88.064	rv0706
		Linkage group								Family
cM	marker	2								5(0B)
0	loPt-557916
16.612	loPt-562410
24.411	loPt-562342
27.281	loPt-556599
27.293	loPt-562688
28.254	loPt-561080
28.537	loPt-636301
29.263	loPt-556559
29.322	loPt-562078
29.393	loPt-557932
29.408	loPt-556739
29.408	loPt-558105
29.408	loPt-561388
29.408	loPt-562672
29.648	loPt-560835
30.051	loPt-556316
30.314	loPt-561150
34.448	loPt-556374
35.708	loPt-556826
36.159	loPt-351951
36.438	loPt-560576
36.895	loPt-354882
36.983	loPt-560972
37.008	loPt-556231
37.044	loPt-560676
37.048	loPt-352316
37.078	loPt-351218
37.078	loPt-351456
37.078	loPt-351522
37.078	loPt-351993
37.078	loPt-353319
37.078	loPt-556486
37.078	loPt-556704
37.079	loPt-353366
37.128	loPt-562430
37.206	loPt-355101
37.222	loPt-628022
37.799	loPt-561153
37.94	loPt-635784
39.035	loPt-561989
41.208	loPt-355821
46.29	loPt-555424
48.316	loPt-355957
54.07	loPt-353042
55.731	loPt-628201
57.534	loPt-635726
59.634	loPt-562485
64.201	loPt-351158
65.253	loPt-562500
65.286	loPt-561690
65.382	loPt-628344
66.868	loPt-350864
70.366	loPt-560159
70.366	loPt-561947
78.124	rv0706
		Linkage group								Family
cM	marker	2								6(0B)
0	loPt-557916
23.42	loPt-557278
25.645	loPt-562410
28.453	loPt-562078
30.236	loPt-562688
30.508	loPt-560835
31.238	loPt-561388
31.437	loPt-562672
31.491	loPt-556559
31.526	loPt-558105
31.526	loPt-561150
32.475	loPt-556739
35.61	loPt-561759
36.533	loPt-556374
37.114	loPt-561989
37.864	loPt-351522
37.864	loPt-352316
37.864	loPt-353366
37.864	loPt-556231
37.864	loPt-556486
37.864	loPt-556704
37.864	loPt-556826
37.864	loPt-628022
37.864	loPt-635784
37.869	loPt-351456
37.869	loPt-560576
37.872	loPt-562430
37.876	loPt-354882
37.877	loPt-351993
37.897	loPt-560972
38.722	loPt-561153
38.997	loPt-355101
39.445	loPt-355821
40.878	loPt-561308
55.072	loPt-351438
55.104	loPt-355957
57.406	loPt-353042
66.999	loPt-628201
66.999	loPt-635726
81.23	loPt-351158
84.878	loPt-353687
86.801	loPt-356483
87.833	rv0706
94.425	loPt-356495

## Sheet: LG3
		Linkage group								Family
cM	marker	3								1(2B)
0	rv0863
14.108	loPt-355530
16.564	loPt-354058
21.446	loPt-356656
24.421	loPt-352643
26.359	loPt-561727
27.775	loPt-555070
27.815	loPt-557630
28.984	loPt-354892
29.52	loPt-356041
30.03	loPt-561985
30.158	loPt-353166
31.279	loPt-557841
31.328	loPt-561615
31.708	loPt-561294
31.721	loPt-352085
31.727	loPt-628088
31.967	loPt-352766
32.004	loPt-561117
32.032	loPt-354142
32.032	loPt-355621
32.032	loPt-561740
32.095	rv0674
32.099	loPt-561559
32.122	loPt-350941
32.131	loPt-350911
32.236	loPt-354164
32.818	loPt-561625
33.179	loPt-353262
33.27	loPt-350813
33.501	loPt-561252
34.207	loPt-561833
34.406	loPt-560163
35.144	loPt-353792
35.368	loPt-354975
37.947	loPt-556925
39.078	loPt-351640
39.501	loPt-555276
44.671	loPt-628243
57.982	rv1046
66.902	loPt-352059
66.939	loPt-352509
75.782	loPt-356670
75.959	loPt-561504
76.674	loPt-556170
76.702	loPt-354200
79.1	loPt-355894
88.029	loPt-354855
		Linkage group								Family
cM	marker	3								2(2B)
0	loPt-354058
3.67	loPt-353672
6.594	loPt-353236
6.615	loPt-356679
7.347	loPt-354066
8.614	loPt-562044
9.022	loPt-560940
9.945	rv0674
10.212	loPt-350941
10.928	loPt-561252
11.009	loPt-555607
11.177	loPt-354975
11.324	loPt-350951
11.93	loPt-355781
11.951	loPt-356656
11.953	loPt-352854
11.953	loPt-354310
11.954	loPt-555519
11.954	loPt-352938
11.956	loPt-352643
11.956	loPt-356082
11.956	loPt-556029
11.956	loPt-556638
11.984	loPt-628088
11.999	loPt-561584
12.011	loPt-555070
12.016	loPt-356429
12.021	loPt-562421
12.029	loPt-352386
12.033	loPt-352085
12.033	loPt-628272
12.036	loPt-558711
12.332	loPt-351160
12.379	loPt-354335
12.566	loPt-555189
13.292	loPt-557148
13.905	loPt-354892
13.905	loPt-561559
13.905	loPt-561985
13.933	loPt-353166
13.935	loPt-350798
14.668	loPt-561593
16.543	loPt-560439
16.802	loPt-557630
18.218	loPt-560163
18.253	loPt-561140
24.811	loPt-355867
28.747	loPt-559972
48.818	rv1046
55.849	loPt-556190
56.745	loPt-635774
56.982	loPt-355793
57.008	loPt-351543
61.493	loPt-353791
61.685	loPt-562273
62.542	loPt-562217
63.673	loPt-636153
64.038	loPt-555834
64.111	loPt-353280
69.904	loPt-356513
70.909	loPt-356670
75.341	loPt-354855
76.798	loPt-352307
76.798	loPt-355407
76.798	loPt-556170
76.811	loPt-355894
76.821	loPt-560857
76.846	loPt-354200
76.848	loPt-354972
76.896	loPt-560734
76.922	loPt-628325
77.012	loPt-355998
77.551	loPt-561504
		Linkage group								Family
cM	marker	3								3(2B)
0	loPt-557010
5.606	loPt-557418
6.479	loPt-355321
6.651	loPt-559802
7.31	rv0863
12.122	loPt-556138
12.511	loPt-560671
12.761	loPt-561452
12.777	loPt-561627
14.866	loPt-556700
14.866	loPt-557263
22.647	loPt-561669
22.707	loPt-635833
22.776	loPt-562289
23.173	loPt-559759
27.791	loPt-353615
29.19	loPt-353672
29.996	loPt-355530
30.578	loPt-354280
32.591	loPt-352855
33.031	loPt-559713
34.771	loPt-560901
36.919	loPt-353472
37.448	loPt-561875
37.829	loPt-558711
38.959	loPt-350813
39.264	loPt-561294
40.146	loPt-561252
40.441	loPt-353166
40.462	loPt-561985
40.521	loPt-352085
40.55	loPt-355621
40.726	loPt-561727
40.93	loPt-356041
41.155	loPt-354703
41.208	loPt-350941
41.473	loPt-352938
41.486	loPt-560940
41.517	loPt-557670
41.754	loPt-562044
42.229	loPt-559888
42.471	loPt-558057
42.504	loPt-350958
42.675	loPt-355937
43.805	loPt-555519
45.777	rv0674
47.197	loPt-354142
48.541	loPt-352216
48.819	loPt-351113
49.55	loPt-560209
49.889	loPt-556256
51.121	loPt-561262
57.423	loPt-555551
57.701	loPt-562415
58.096	loPt-559787
63.023	loPt-353794
63.91	loPt-351425
64.095	loPt-352169
64.095	loPt-556197
67.979	loPt-560616
69.061	loPt-356149
71.313	loPt-351156
72.428	loPt-559797
81.131	rv1046
86.934	loPt-355402
91.088	loPt-556190
92.411	loPt-353832
95.424	loPt-353280
95.424	loPt-555834
101.977	loPt-354200
102.373	loPt-556170
102.871	loPt-355894
102.881	loPt-561504
103.04	loPt-354867
103.897	loPt-352307
103.897	loPt-355407
103.921	loPt-355998
107.073	loPt-356513
107.404	loPt-356670
		Linkage group								Family
cM	marker	3								4(0B)
0	rv0863
24.033	loPt-355152
31.168	loPt-559713
32.963	loPt-355530
36.454	loPt-354280
39.291	loPt-354354
43.553	loPt-352855
45.071	loPt-560901
46.066	loPt-561659
46.487	loPt-561875
48.26	loPt-353236
48.937	loPt-561593
49.019	loPt-356679
50.118	loPt-350813
50.714	loPt-353298
51.544	loPt-5555a
51.598	loPt-562044
51.902	loPt-353262
52.656	loPt-558057
53.19	loPt-561559
53.272	loPt-353769
53.276	loPt-561252
53.283	loPt-561985
53.291	loPt-350941
53.31	loPt-356311
53.312	loPt-353166
53.314	loPt-351160
53.319	loPt-352085
53.319	loPt-354077
53.319	loPt-356429
53.319	loPt-559888
53.32	loPt-555720
53.34	loPt-355781
53.714	loPt-562421
54.21	loPt-555607
54.211	loPt-352766
54.357	loPt-561833
54.639	loPt-351303
54.748	loPt-556192
55.22	loPt-561560
55.249	loPt-560101
55.569	loPt-561718
56.991	loPt-354335
58.38	loPt-353392
58.38	loPt-561117
58.404	loPt-561382
58.409	loPt-354142
59.013	loPt-354176
59.369	loPt-560439
61.372	loPt-352216
61.802	loPt-558082
62.502	loPt-351113
65.462	loPt-562127
70.488	loPt-562415
71.005	loPt-558649
72.844	loPt-555551
74.233	loPt-557720
78.349	loPt-355533
79.885	loPt-561275
79.993	loPt-352212
79.993	loPt-556197
80.092	loPt-561379
80.299	loPt-561763
80.829	loPt-562068
81.145	loPt-355458
89.151	loPt-356801
89.151	loPt-555094
89.151	loPt-558772
89.364	loPt-556706
92.614	rv1046
94.506	loPt-351079
94.706	loPt-355402
95.663	loPt-556190
96.2	loPt-557254
101.446	loPt-561693
102.659	loPt-562188
106.658	loPt-561233
108.973	loPt-354867
109.337	loPt-354972
109.368	loPt-560857
110.292	loPt-352307
110.328	loPt-355998
110.39	loPt-354200
110.391	loPt-355407
110.391	loPt-556170
110.391	loPt-560734
110.391	loPt-561504
113.017	loPt-355894
113.46	loPt-354855
		Linkage group								Family
cM	marker	3								5(0B)
0	rv0863
8.382	loPt-561627
8.52	loPt-353028
8.722	loPt-356657
11.438	loPt-562524
12.207	loPt-561452
12.245	loPt-556138
12.957	loPt-560671
18.632	loPt-557362
20.157	loPt-556700
20.157	loPt-557263
24.104	loPt-355152
24.773	loPt-560757
24.896	loPt-562109
25.29	loPt-556134
30.996	loPt-355530
34.126	loPt-354354
39.936	loPt-351113
40.957	loPt-352855
43.127	loPt-355937
43.496	loPt-560901
46.197	loPt-558711
46.981	loPt-561294
47.497	loPt-561875
47.831	loPt-558057
48.796	loPt-356679
48.992	loPt-557670
49.329	loPt-558883
49.836	loPt-355277
49.836	loPt-556925
50.178	loPt-560940
50.251	loPt-557688
50.772	loPt-350911
50.808	loPt-355621
50.855	loPt-350941
50.859	loPt-562044
50.863	loPt-561252
50.897	loPt-561985
50.901	loPt-352085
50.901	loPt-352938
50.901	loPt-353166
50.901	loPt-561559
50.901	loPt-561727
50.901	loPt-561740
50.904	loPt-354142
50.916	loPt-560209
50.919	loPt-556135
50.94	loPt-561117
50.949	loPt-561625
50.988	loPt-559888
51.502	loPt-351599
51.546	loPt-351640
51.76	rv0674
51.884	loPt-352274
52.264	loPt-561593
53.745	loPt-355941
54.473	loPt-352216
56.121	loPt-562415
56.882	loPt-561262
57.28	loPt-556256
59.268	loPt-558649
60.365	loPt-355880
65.065	rv1046
71.777	loPt-556190
74.74	loPt-353832
80.229	loPt-353280
80.722	loPt-555834
87.121	loPt-356513
87.27	loPt-356670
89.78	loPt-356630
		Linkage group								Family
cM	marker	3								6(0B)
0	rv0863
8.844	loPt-355321
8.889	loPt-557418
13.611	loPt-557362
21.551	loPt-556700
21.651	loPt-557263
35.901	loPt-355530
35.901	loPt-561669
35.901	loPt-562289
38.1	loPt-354280
38.354	loPt-556649
38.354	loPt-561945
39.356	loPt-355008
41.625	loPt-636279
41.679	loPt-556845
41.679	loPt-561847
45.318	loPt-555519
45.899	loPt-354335
46.068	loPt-356656
46.808	loPt-354848
47.783	loPt-558711
48.009	loPt-560940
49.448	loPt-356429
49.458	loPt-354975
49.474	rv0674
49.474	loPt-352643
49.474	loPt-556029
49.474	loPt-351160
49.474	loPt-351162
49.474	loPt-352854
49.474	loPt-352938
49.474	loPt-556638
49.474	loPt-557630
49.475	loPt-354310
49.475	loPt-356082
49.476	loPt-352386
49.476	loPt-555607
49.476	loPt-555070
49.49	loPt-557670
49.953	loPt-353298
50.282	loPt-354164
50.362	loPt-561833
50.396	loPt-562421
50.405	loPt-350763
50.405	loPt-352085
50.405	loPt-555833
50.405	loPt-561252
50.405	loPt-561559
50.405	loPt-561985
50.414	loPt-353166
50.415	loPt-354961
50.466	loPt-350941
50.541	loPt-350813
51.297	loPt-354176
51.306	loPt-354892
51.328	loPt-558026
51.328	loPt-560966
51.328	loPt-561117
51.328	loPt-561140
51.346	loPt-354142
51.347	loPt-561382
51.347	loPt-353392
51.349	loPt-355867
52.374	loPt-560439
53.558	loPt-352650
54.34	loPt-636370
55.203	loPt-555176
55.203	loPt-561502
75.457	loPt-353280
89.053	loPt-562188
92.983	loPt-561233
100.836	loPt-562270
109.601	loPt-355894

## Sheet: LG4
		Linkage group								Family
cM	marker	4								1(2B)
0	loPt-562277
0.753	loPt-561697
0.806	loPt-562226
0.806	loPt-562718
10.626	loPt-561992
12.223	loPt-354192
14.723	loPt-353770
18.381	loPt-355325
20.101	loPt-356148
21.172	loPt-353723
21.172	loPt-354651
21.552	loPt-353074
26.078	loPt-556239
27.014	loPt-558587
27.504	loPt-628123
27.944	loPt-557968
29.548	loPt-352050
29.609	loPt-356548
30.857	loPt-353483
33.924	loPt-351680
34.241	loPt-354726
34.663	loPt-350828
35.166	loPt-352440
36.905	loPt-559692
42.726	loPt-560779
43.684	loPt-356348
43.953	loPt-562018
43.977	loPt-560516
44.045	loPt-352571
46.473	loPt-355251
47.335	loPt-351877
48.193	loPt-561921
49.693	loPt-352878
67.539	loPt-354573
74.679	loPt-561333
77.82	loPt-355349
79.194	loPt-562515
79.3	loPt-562521
79.418	loPt-561813
79.534	loPt-354937
79.644	loPt-354249
79.772	loPt-562440
80.136	loPt-355486
80.143	loPt-556302
80.157	loPt-555472
80.178	loPt-555511
80.626	loPt-560529
80.641	loPt-353611
80.66	loPt-354570
80.669	loPt-562241
80.672	loPt-353656
80.673	loPt-353594
80.674	loPt-350833
80.677	loPt-351757
80.677	loPt-351964
80.677	loPt-636039
80.721	loPt-354253
81.166	loPt-356217
81.317	loPt-557177
81.725	loPt-562091
81.731	loPt-352335
81.731	loPt-352597
81.731	loPt-353113
81.731	loPt-562268
81.739	loPt-352642
81.752	loPt-354647
81.752	loPt-628416
81.755	loPt-555944
81.756	loPt-561321
81.776	loPt-353677
82.417	loPt-352135
82.417	loPt-353083
82.488	loPt-636427
82.662	loPt-556120
83.079	loPt-354512
83.178	loPt-628422
83.676	loPt-628054
87.759	loPt-628037
88.991	loPt-353193
93.07	loPt-561025
100.112	loPt-559858
114.463	loPt-353618
115.087	loPt-628307
115.485	loPt-354644
119.599	loPt-355072
125.434	loPt-351162
134.147	loPt-352190
		Linkage group								Family
cM	marker	4								2(2B)
0	loPt-557233
9.519	loPt-354192
18.13	loPt-555931
26.023	loPt-353723
26.023	loPt-354651
26.44	loPt-353074
27.76	loPt-356148
30.885	loPt-351045
35.481	loPt-352440
37.234	loPt-351680
37.385	loPt-559692
37.479	loPt-350828
37.715	loPt-354726
38.492	loPt-560779
39.975	loPt-560516
39.978	loPt-562018
40.601	loPt-352571
40.775	loPt-356348
41.156	loPt-355251
44.383	loPt-355255
44.627	loPt-352074
44.886	loPt-356264
45.472	loPt-628068
45.478	loPt-351393
45.525	loPt-352150
46.304	loPt-561921
50.931	loPt-559722
51.824	loPt-352863
53.472	loPt-555374
53.472	loPt-555398
53.754	loPt-352145
54.028	loPt-561025
54.89	loPt-628251
56.68	loPt-556631
57.399	loPt-351757
57.521	loPt-350741
57.622	loPt-556544
57.667	loPt-559696
57.7	loPt-354570
57.886	loPt-628054
58.374	loPt-352024
58.393	loPt-353611
58.415	loPt-636039
58.437	loPt-561253
58.447	loPt-354409
58.447	loPt-354945
58.454	loPt-352297
58.454	loPt-636187
58.457	loPt-561321
58.457	loPt-555160
58.458	loPt-356600
58.459	loPt-355180
58.466	loPt-351649
58.474	loPt-352483
58.475	loPt-355353
58.479	loPt-354013
58.48	loPt-356791
58.482	loPt-628422
58.494	loPt-351268
58.499	loPt-350705
58.499	loPt-351227
58.499	loPt-352268
58.499	loPt-353083
58.499	loPt-353205
58.499	loPt-354121
58.499	loPt-354676
58.499	loPt-354890
58.499	loPt-356572
58.499	loPt-356677
58.499	loPt-356773
58.499	loPt-555680
58.499	loPt-555754
58.499	loPt-557070
58.499	loPt-562268
58.499	loPt-562611
58.499	loPt-636427
58.506	loPt-562515
58.507	loPt-356091
58.512	loPt-352135
58.514	loPt-352328
58.515	loPt-352597
58.522	loPt-350833
58.542	loPt-558091
58.551	loPt-562218
58.581	loPt-561469
58.596	loPt-353677
58.612	loPt-351669
58.847	loPt-562016
58.913	loPt-354253
59.037	loPt-356094
59.093	loPt-354823
59.239	loPt-555281
59.25	loPt-555305
59.537	loPt-352935
59.58	loPt-557651
59.659	loPt-355710
60.083	loPt-354243
62.353	loPt-628558
62.489	loPt-560762
63.401	loPt-353080
63.644	loPt-558107
63.996	loPt-356750
64.547	loPt-628371
67.914	loPt-562419
68.579	loPt-555665
69.361	loPt-353117
70.21	loPt-356418
70.676	loPt-628243
71.69	loPt-353618
72.444	loPt-355072
74.416	loPt-354644
77.553	rv0992
77.996	loPt-628307
81.383	loPt-355112
81.591	loPt-354979
84.453	loPt-559778
92.315	loPt-556957
92.346	loPt-352190
95.542	loPt-557147
95.707	loPt-557707
95.708	loPt-353631
97.597	loPt-557026
128.826	loPt-557995
		Linkage group								Family
cM	marker	4								3(2B)
0	loPt-562226
1.276	loPt-562277	u
4.896	loPt-355175
5.001	loPt-351878
7.058	loPt-355113
8.081	loPt-351315
13.967	loPt-351615
14.002	loPt-557857
14.01	loPt-557604
14.085	loPt-562156
21.784	loPt-354192
23.242	loPt-561992
28.627	loPt-355325
36.754	loPt-556239
39.585	loPt-353483
44.26	loPt-356348
48.956	loPt-355251
49.429	loPt-635811
49.619	loPt-556389
49.749	loPt-352878
49.749	loPt-353592
49.749	loPt-562018
51.893	loPt-351867
52.776	loPt-355255
52.868	loPt-356264	u
53.547	loPt-628068
53.573	loPt-351393
53.573	loPt-352150
54.01	loPt-352074
56.316	loPt-561704
57.773	loPt-561539
58.76	loPt-353614
59.421	loPt-562704
59.816	loPt-351436
59.816	loPt-353694
60.012	loPt-556667
64.434	loPt-556286
64.911	loPt-354542
68.407	loPt-561251
69.545	loPt-356773
71.849	loPt-561965
74.039	loPt-562611
75.414	loPt-355377
75.508	loPt-562466
75.571	loPt-557784
75.603	loPt-351936
75.603	loPt-628054
75.603	loPt-636427
76.302	loPt-558107
76.758	loPt-556304
76.933	loPt-351451
80.694	loPt-352328
80.916	loPt-352935
80.916	loPt-354945
80.916	loPt-355349
80.916	loPt-555754
80.916	loPt-636187
80.924	loPt-561253
80.948	loPt-354409
80.98	loPt-356600
81.663	loPt-351268
81.663	loPt-352268
81.663	loPt-555511
82.871	loPt-351649
83.145	loPt-556120
85.526	loPt-353193
89.778	loPt-559722	u
91.178	loPt-562427
92.586	loPt-636045
92.678	loPt-352618
98.461	loPt-559739
98.529	loPt-561025
99.414	loPt-559931
109.065	loPt-560152
113.497	rv0619
115.106	loPt-353080
117.975	loPt-351505
121.849	loPt-351507
121.849	loPt-353117
122.172	loPt-562419
123.726	loPt-355072	u
124.885	loPt-354644
128.808	loPt-355871
135.243	rv0992
142.054	loPt-351764
142.11	loPt-352181
142.997	loPt-352104
146.802	loPt-557026
158.297	loPt-562172
164.042	loPt-350724
164.221	loPt-353319
		Linkage group								Family
cM	marker	4								4(0B)
0	loPt-351878
0	loPt-355175
2.277	loPt-560183
3.965	loPt-562277
5.823	loPt-351315
10.518	loPt-556968
10.561	loPt-356664
10.626	loPt-353147
10.626	loPt-557668
10.634	loPt-352166
10.634	loPt-628187
10.641	loPt-351950
10.678	loPt-560271
10.679	loPt-355815
10.776	loPt-352412
11.084	loPt-555102
17.976	loPt-354192
26.678	loPt-557816
27.739	loPt-353074
28.396	loPt-353723
28.396	loPt-354651
41.575	loPt-356548
41.725	loPt-352050
46.586	loPt-556389
47.637	loPt-356348
51.894	loPt-562018
52.393	loPt-355251
52.714	loPt-353592
52.943	loPt-635811
53.548	loPt-351877
54.717	loPt-351867
56.153	loPt-561235
56.764	loPt-353614
57.676	loPt-351436
57.676	loPt-353694
57.676	loPt-556667
58.253	loPt-562704
58.837	loPt-351957
59.614	loPt-354542
59.652	loPt-561219
59.723	loPt-350789
59.723	loPt-556286
59.723	loPt-558084
59.723	loPt-561333
59.723	loPt-561465
59.723	loPt-561829
61.134	loPt-356773
61.4	loPt-355377
61.673	loPt-355486
61.692	loPt-636427
61.772	loPt-557776
61.806	loPt-351649
61.847	loPt-562611
61.849	loPt-350668
61.849	loPt-351936
61.849	loPt-352268
61.849	loPt-352935
61.849	loPt-353253
61.849	loPt-354890
61.849	loPt-355540
61.849	loPt-356501
61.849	loPt-556120
61.849	loPt-561965
61.849	loPt-628054
61.852	loPt-561251
61.852	loPt-354013
61.864	loPt-555511
61.864	loPt-557784
61.876	loPt-562228
62.302	loPt-562658
62.407	loPt-351268
62.488	loPt-562466
62.585	loPt-561780
62.674	loPt-351409
64.105	loPt-561253
64.113	loPt-352328
64.113	loPt-354409
64.113	loPt-354945
64.113	loPt-355349
64.113	loPt-356600
64.127	loPt-636187
64.233	loPt-351451
65.304	loPt-555754
70.615	loPt-355051
70.615	loPt-561554
71.574	loPt-559969
74.054	loPt-558107
76.818	loPt-561840
81.406	loPt-636045
81.443	loPt-352618
81.443	loPt-628371
81.648	loPt-356750
81.754	loPt-353417
81.839	loPt-562427
82.777	rv01087
82.777	loPt-352162
82.777	loPt-354177
82.857	loPt-354767
82.994	loPt-354573
85.016	rv0619
85.057	loPt-354375
85.735	loPt-559858
86.746	loPt-351505
89.169	loPt-354883
91.366	loPt-353165
91.366	loPt-561223
92.506	loPt-558601
93.605	loPt-356487
93.625	loPt-351507
93.625	loPt-353117
94.462	loPt-356418
94.462	loPt-555665
94.462	loPt-562419
95.052	loPt-355871
109.112	loPt-351162
113.93	rv0992
117.286	loPt-355112
117.631	loPt-354979
118.193	loPt-557147
118.193	loPt-557707
118.193	loPt-628396
119.113	loPt-353631
120.535	loPt-559778
		Linkage group								Family
cM	marker	4								5(0B)
0	loPt-562718
4.464	loPt-561697
4.488	loPt-562226
4.503	loPt-562277
27.568	loPt-561992
50.612	loPt-356348
51.917	loPt-355251
52.85	loPt-352878
54.098	loPt-351877
55.206	loPt-351867
57.159	loPt-562704
58.375	loPt-350789
58.375	loPt-354542
58.375	loPt-561465
59.445	loPt-356773
59.445	loPt-557776
59.902	loPt-353253
60.75	loPt-355377
60.756	loPt-350668
60.756	loPt-628054
60.761	loPt-556120
60.761	loPt-561965
60.761	loPt-562658
60.865	loPt-561780
61.221	loPt-356501
61.597	loPt-352268
61.597	loPt-352935
61.597	loPt-354890
61.597	loPt-555511
61.624	loPt-351268
61.624	loPt-636427
61.675	loPt-355486
61.694	loPt-562228
61.745	loPt-354013
62.086	loPt-351649
62.186	loPt-561251
62.527	loPt-557784
63.804	loPt-351936
64.466	loPt-562466
64.9	loPt-562611
65.469	loPt-356600
65.714	loPt-351451
67.838	loPt-557496
68.328	loPt-355426
69.326	loPt-555754
70.814	loPt-558107
71.432	loPt-353193
71.761	loPt-561840
72.718	loPt-352618
72.988	loPt-562427
73.464	loPt-356750
73.464	loPt-636045
74.468	rv01087
74.468	loPt-354767
75.479	loPt-352162
75.91	loPt-628371
97.343	loPt-351162
103.862	rv0992
110.675	loPt-354979
111.029	loPt-559778
112.215	loPt-355112
115.38	loPt-557147
115.471	loPt-557707
116.371	loPt-557026
118.515	loPt-353631
149.994	loPt-557250
151.01	loPt-557995
		Linkage group								Family
cM	marker	4								6(0B)
0	loPt-562718
7.948	loPt-562226
22.191	loPt-562156
22.221	loPt-351615
22.221	loPt-557604
22.221	loPt-557857
23.543	loPt-354192
43.904	loPt-353770
49.235	loPt-353074
49.916	loPt-355426
53.068	loPt-556389
53.711	loPt-635811
55.698	loPt-561235
57.94	loPt-561539
58.871	loPt-354542
59.043	loPt-351227
59.043	loPt-353205
59.105	loPt-353758
59.136	loPt-356773
59.202	loPt-557776
60.056	loPt-353337
60.354	loPt-353656
61.062	loPt-356548
61.124	loPt-560529
61.13	loPt-356217
61.132	loPt-562228
61.133	loPt-350668
61.133	loPt-562521
61.134	loPt-352228
61.138	loPt-562428
61.139	loPt-353253
61.14	loPt-562016
61.141	loPt-354647
61.149	loPt-350717
61.149	loPt-353113
61.149	loPt-354937
61.149	loPt-356091
61.149	loPt-356094
61.149	loPt-356501
61.149	loPt-555680
61.149	loPt-555944
61.149	loPt-557177
61.149	loPt-557651
61.149	loPt-561469
61.149	loPt-561780
61.149	loPt-561813
61.149	loPt-561965
61.149	loPt-562091
61.149	loPt-562241
61.149	loPt-562658
61.149	loPt-628355
61.149	loPt-628416
61.159	loPt-352297
61.194	loPt-354512
62.042	loPt-562611
62.168	loPt-556302
62.174	loPt-352934
62.174	loPt-354823
62.174	loPt-354980
62.174	loPt-557070
62.174	loPt-557784
62.174	loPt-562466
62.174	loPt-628054
62.174	loPt-351936
62.174	loPt-555472
62.174	loPt-561251
62.178	loPt-560435
62.191	loPt-350705
62.206	loPt-355377
62.908	loPt-351451
62.994	loPt-351409
63.075	loPt-636433
63.145	loPt-636427
63.647	loPt-351669
64.063	loPt-561887
69.531	loPt-352618
69.815	loPt-559722
70.095	loPt-354177
70.098	loPt-354767
70.227	loPt-354573
70.69	loPt-353417
70.955	loPt-559858
73.506	rv0619
74.697	loPt-561223
74.754	loPt-354883
74.789	loPt-351505
75.697	loPt-353165
79.012	loPt-351507
79.012	loPt-353117
79.012	loPt-356418
79.012	loPt-356487
79.012	loPt-555665
79.012	loPt-558601
79.012	loPt-562419
79.682	loPt-355072
80.075	loPt-354644
80.292	loPt-355871
89.353	rv0992
97.9	loPt-352131
98.532	loPt-350724
99.39	loPt-353319
100.608	loPt-351764
101.229	loPt-352104
102.297	loPt-352181
108.44	loPt-557026
108.44	loPt-557250
108.44	loPt-557995

## Sheet: LG5
		Linkage group								Family
cM	marker	5								1(2B)
0	loPt-355941
3.945	loPt-353073
9.822	loPt-352852
38.063	loPt-354266
39.687	loPt-628156
44.421	loPt-560169
44.571	loPt-351714
44.94	loPt-354531
45.243	loPt-352017
46.211	loPt-351136
46.393	loPt-557715
46.762	loPt-559923
47.068	loPt-353355
47.197	loPt-352276
47.197	loPt-356457
47.199	loPt-350692
47.199	loPt-628189
47.205	loPt-353511
47.206	loPt-562296
48.031	loPt-351437
48.031	loPt-351543
48.031	loPt-557808
48.168	loPt-354819
48.246	loPt-354754
48.687	loPt-557983
48.981	loPt-353282
49.772	loPt-562409
50.587	loPt-557469
52.255	rv0054
52.868	loPt-559929
53.977	loPt-354567
55.284	loPt-354377
56.771	loPt-352347
58.129	loPt-352862
70.421	loPt-355176
74.259	loPt-556616
76.552	loPt-557351
78.503	loPt-352466
97.232	loPt-561241
		Linkage group								Family
cM	marker	5								2(2B)
0	loPt-555833
1.146	loPt-354155
12.337	loPt-351043
19.579	loPt-352757
27.015	loPt-353073
31.522	loPt-355997
31.802	loPt-356781
33.644	loPt-628402
35.386	loPt-353520
35.58	loPt-561169
36.131	loPt-562409
37.152	loPt-556463
37.228	loPt-556522
37.284	loPt-355531
37.354	loPt-351744
37.394	loPt-560169
37.467	loPt-557804
37.513	loPt-355721
37.614	loPt-557591
37.699	loPt-558049
37.789	loPt-352284
37.882	loPt-354134
38.382	loPt-351548
38.42	loPt-558825
38.425	loPt-355832
38.429	loPt-351136
38.43	loPt-562508
38.444	loPt-355000
38.454	loPt-559929
38.456	loPt-555424
38.456	loPt-354297
38.467	loPt-354415
38.467	loPt-628156
38.472	loPt-356517
38.493	loPt-557715
38.494	loPt-352017
38.494	loPt-558090
38.495	loPt-352118
38.495	loPt-354960
38.498	rv0054
38.498	loPt-350830
38.498	loPt-351611
38.498	loPt-351849
38.498	loPt-352179
38.498	loPt-352276
38.498	loPt-353511
38.498	loPt-354073
38.498	loPt-354481
38.498	loPt-354754
38.498	loPt-556113
38.498	loPt-557152
38.498	loPt-557801
38.498	loPt-557952
38.498	loPt-561793
38.498	loPt-628358
38.498	loPt-636160
38.5	loPt-635966
38.503	loPt-355024
38.509	loPt-561702
38.526	loPt-353096
38.544	loPt-350989
38.667	loPt-352248
38.703	loPt-354725
39.489	loPt-354313
39.489	loPt-556854
39.489	loPt-561292
39.495	loPt-353339
39.51	loPt-354567
39.516	loPt-556732
39.523	loPt-628508
40.098	loPt-356755
40.305	loPt-628126
41.307	loPt-350929
41.804	loPt-351196
41.804	loPt-558824
41.844	loPt-560059
41.857	loPt-354065
42.081	loPt-352338
43.061	loPt-350932
43.934	loPt-356006
44.22	loPt-560354
45.475	loPt-354266
49.556	loPt-557851
54.414	loPt-354473
54.641	loPt-350796
55.902	loPt-352048
56.717	loPt-352788
58.282	loPt-353546
58.282	loPt-354604
59.318	loPt-555108
59.614	loPt-355054
		Linkage group								Family
cM	marker	5								3(2B)
0	loPt-352621
7.469	loPt-354687
8.719	loPt-557804
11.281	loPt-356123
11.381	loPt-628156
12.026	loPt-353589
12.317	loPt-353500
12.424	loPt-354134
12.516	loPt-351437
12.56	loPt-354481
13.302	loPt-355538
13.313	loPt-353385
13.314	loPt-556331
13.315	loPt-352925
13.326	loPt-352281
13.34	loPt-355024
13.342	loPt-355832
13.342	loPt-352638
13.344	loPt-353229
13.345	loPt-354415
13.348	loPt-558090
13.351	loPt-351714
13.351	loPt-352284
13.351	loPt-353394
13.351	loPt-355000
13.351	loPt-636071
13.351	loPt-636160
13.351	loPt-636406
13.351	loPt-555509
13.554	loPt-556522
13.704	loPt-352578
14.408	loPt-354960
14.408	loPt-350989
15.487	loPt-353096
15.487	loPt-557952
15.487	loPt-558825
15.495	loPt-352179
15.498	loPt-557591
15.5	loPt-635966
15.53	loPt-561702
16.019	loPt-353108
16.6	loPt-350932
16.6	loPt-353014
16.615	loPt-557191
16.645	loPt-352338
16.658	loPt-354065
16.772	loPt-628508
17.304	loPt-351853
17.304	loPt-354313
17.304	loPt-561292
17.892	loPt-352609
19.21	loPt-562496
19.878	loPt-635981
22.434	loPt-560889
37.503	loPt-559693
42.171	loPt-352466
42.22	loPt-562378
42.616	loPt-354402
42.689	loPt-354933
42.85	loPt-353340
62.901	loPt-562330
62.917	loPt-355975
62.932	loPt-557170
		Linkage group								Family
cM	marker	5								4(0B)
0	loPt-353073
3.43	loPt-352788
3.571	loPt-355054
3.84	loPt-352048
4.063	loPt-353546
4.719	loPt-354604
4.818	loPt-558665
4.913	loPt-354657
4.996	loPt-352347
5.069	loPt-354698
5.496	loPt-561878
9.515	loPt-352199
11.896	loPt-628402
12.6	loPt-355176
12.914	loPt-354266
14.529	loPt-354872
14.725	loPt-557804
15.37	loPt-353511
15.388	loPt-352276
15.544	loPt-352017
15.757	loPt-353108
16.025	loPt-355531
16.059	loPt-557808
16.073	loPt-354567
16.074	loPt-628126
16.076	loPt-351853
16.772	loPt-636071
16.772	loPt-556113
16.774	loPt-636406
16.774	loPt-353229
16.869	loPt-353789
16.916	loPt-350830
16.916	loPt-351611
16.916	loPt-352118
16.916	loPt-354073
16.916	loPt-354297
16.916	loPt-355721
16.916	loPt-356517
16.916	loPt-558049
16.916	rv0054
16.916	loPt-561793
16.916	loPt-562508
16.916	loPt-628358
16.937	loPt-351548
16.95	loPt-557152
16.95	loPt-559929
16.976	loPt-353339
16.995	loPt-352248
17.004	loPt-636098
17.008	loPt-555826
17.011	loPt-352578
17.405	loPt-351714
17.405	loPt-353394
17.405	loPt-352925
17.413	loPt-556331
17.433	loPt-352281
17.77	loPt-560169
18.025	loPt-562280
18.073	loPt-351437
18.14	loPt-628156
18.185	loPt-555424
18.339	loPt-351849
18.625	loPt-353385
18.743	loPt-356123
18.927	loPt-350929
19.576	loPt-557811
19.824	loPt-555509
20.276	loPt-562409
21.276	loPt-356755
22.056	loPt-351744
22.466	loPt-354531
27.435	loPt-352852
40.208	loPt-635981
43.97	loPt-636393
44.616	loPt-560015
44.616	loPt-561279
		Linkage group								Family
cM	marker	5								5(0B)
0	loPt-562330
0.779	loPt-354155
0.814	loPt-355975
1.106	loPt-557170
2.409	loPt-352757
15.201	loPt-354402
15.626	loPt-353340
16.773	loPt-354897
17.055	loPt-561666
17.273	loPt-352813
17.316	loPt-355997
18.22	loPt-356396
20.551	loPt-559693
26.62	loPt-636393
29.931	loPt-354872
32.364	loPt-562409
32.47	loPt-354415
32.551	loPt-560308
32.717	loPt-562280
33.617	loPt-356123
33.64	loPt-353520
33.65	loPt-351849
33.659	loPt-354819
34.048	loPt-636160
34.444	loPt-353500
34.532	loPt-628434
34.553	loPt-355000
34.604	loPt-354134
34.654	loPt-352281
34.666	loPt-351714
34.668	loPt-353229
34.679	loPt-353385
34.689	loPt-354481
34.689	loPt-355832
34.692	loPt-350989
34.692	loPt-352638
34.692	loPt-353394
34.692	loPt-355024
34.692	loPt-556331
34.692	loPt-558090
34.705	loPt-636071
34.706	loPt-352621
34.706	loPt-636406
34.712	loPt-354960
34.742	loPt-352925
34.831	loPt-352578
35.699	loPt-556732
35.704	loPt-351853
35.704	loPt-352179
35.704	loPt-354313
35.704	loPt-557952
35.704	loPt-561292
35.704	loPt-628508
35.707	loPt-557191
35.708	loPt-353014
35.709	loPt-557591
35.72	loPt-561169
35.75	loPt-558825
35.788	loPt-561702
36.027	loPt-635966
36.053	loPt-352284
36.601	loPt-353096
36.706	loPt-555826
39.268	loPt-557851
40.373	loPt-555509
41.543	loPt-352338
42.382	loPt-557801
42.479	loPt-350932
42.51	loPt-354065
43.326	loPt-561311
44.522	loPt-559761
46.05	loPt-352609
56.154	loPt-562378
56.502	loPt-561449
57.379	loPt-354933
58.341	loPt-352466
		Linkage group								Family
cM	marker	5								6(0B)
0	loPt-356282
6.768	loPt-559696
6.775	loPt-355710
6.836	loPt-556801
11.346	loPt-352788
13.098	loPt-352645
14.699	loPt-354657
15.827	loPt-352862
15.959	loPt-354698
20.692	loPt-635981
22.737	loPt-562409
24.897	loPt-355176
25.615	loPt-356540
26.761	loPt-353108
28.521	loPt-353385
28.549	loPt-636406
28.549	loPt-556331
28.618	loPt-352017
28.692	loPt-557808
28.869	loPt-352276
28.933	loPt-351136
28.933	loPt-353511
29.09	loPt-356457
29.141	loPt-628189
29.141	loPt-350692
29.141	loPt-557983
29.141	loPt-562296
29.162	loPt-559923
29.266	loPt-353355
29.572	loPt-557715
29.792	loPt-351437
29.796	loPt-628156
30.992	loPt-353589
31.014	loPt-354819
31.014	loPt-636071
31.014	loPt-353394
31.031	loPt-556113
31.264	loPt-352281
31.439	loPt-352578
32.755	rv0054
32.755	loPt-352118
32.755	loPt-354073
32.987	loPt-351611
33.785	loPt-628402
33.985	loPt-353339
37.206	loPt-354717
38.634	loPt-557519
41.092	loPt-353073
47.3	loPt-557087
49.245	loPt-355793
49.551	loPt-635774

## Sheet: LG6
		Linkage group								Family
cM	marker	6								1(2B)
0	loPt-556559
1.488	loPt-628235
9.707	loPt-353654
12.213	loPt-556009
12.342	loPt-350964
12.723	loPt-628155
13.225	loPt-562075
13.226	loPt-557385
13.226	loPt-628775
13.229	loPt-557475
13.242	loPt-352962
13.242	loPt-354448
13.242	loPt-557921
13.242	loPt-561467
13.244	loPt-628143
13.311	loPt-557931
13.325	loPt-557659
13.367	loPt-628266
14.136	loPt-353736
15.176	loPt-561600
15.766	loPt-635855
19.906	loPt-628485
20.363	loPt-562262
21.869	loPt-635837
23.643	loPt-556722
24.191	loPt-556746
25.961	loPt-354774
27.701	loPt-562403
27.867	rv0144
28.884	loPt-556513
29.11	loPt-355312
29.218	loPt-355838
29.339	loPt-356324
29.34	loPt-352490
39.161	loPt-352840
40.234	loPt-628583
41.049	loPt-562708
42.991	loPt-560919
46.619	loPt-350955
47.745	loPt-562674
49.798	loPt-353608
50.419	loPt-560768
50.778	loPt-555230
58.744	loPt-557487
59.71	loPt-354338
61.684	loPt-562184
61.689	loPt-351494
61.71	loPt-555461
61.901	loPt-556897
63.731	loPt-562171
64.293	loPt-354366
64.595	loPt-557485
64.804	loPt-354747
65.225	loPt-354910
65.328	loPt-354934
65.348	loPt-560193
65.642	loPt-561083
65.664	loPt-556891
66.232	loPt-556990
66.429	loPt-353245
66.429	loPt-355845
66.429	loPt-557265
66.433	loPt-351503
66.476	loPt-351478
66.572	loPt-351123
66.577	loPt-354054
66.577	loPt-556760
66.577	loPt-557827
66.577	loPt-561967
66.577	loPt-561981
66.577	loPt-636188
66.594	loPt-561024
66.661	loPt-561265
66.824	loPt-562528
66.824	loPt-628247
66.824	loPt-353479
66.835	loPt-354799
66.91	loPt-635788
66.915	loPt-556549
66.959	loPt-353484
66.987	loPt-356271
67.594	loPt-352116
67.829	loPt-628424
67.986	loPt-351205
68.334	loPt-555174
68.872	loPt-350965
69.14	loPt-556013
69.445	loPt-562105
70.625	loPt-354256
72.842	loPt-562308
73.535	loPt-555579
74.092	loPt-356336
77.51	loPt-556686
84.808	loPt-561571
95.965	loPt-355244
97.241	loPt-356071
		Linkage group								Family
cM	marker	6								2(2B)
0	loPt-635837
1.579	rv0144
11.518	loPt-356246
17.946	loPt-561242
19.791	loPt-353608
20.919	loPt-555230
22.031	loPt-560871
23.436	loPt-628625
23.548	loPt-351205
24.604	loPt-353444
24.641	loPt-352976
24.675	loPt-562184
24.676	loPt-351494
24.676	loPt-354361
24.676	loPt-556013
24.676	loPt-562389
24.678	loPt-557902
24.679	loPt-354130
24.708	loPt-561981
24.731	loPt-354338
25.375	loPt-556376
26.887	loPt-562587
27.073	loPt-562213
28.044	loPt-562171
29.348	loPt-628424
33.298	loPt-351594
33.703	loPt-351967
54.698	loPt-558525
56.863	loPt-356777
64.925	loPt-555549
		Linkage group								Family
cM	marker	6								3(2B)
0	rv0144
6.678	loPt-635837
8.425	loPt-562288
14.355	loPt-350784
14.857	loPt-355838
15.493	loPt-562103
19.758	loPt-352856
23.468	loPt-351940
25.469	loPt-561525
26.227	loPt-628583
26.323	loPt-560919
26.325	loPt-352840
26.375	loPt-562708
27.377	loPt-350955
29.84	loPt-353608
30.783	loPt-558031
32.899	loPt-555230
37.698	loPt-562184
38.122	loPt-562587
38.398	loPt-561981
38.78	loPt-354338
38.911	loPt-351494
39.302	loPt-557487
39.423	loPt-555315
39.584	loPt-354910
39.584	loPt-354934
39.584	loPt-555461
39.584	loPt-562633
39.678	loPt-354130
39.702	loPt-560193
40.137	loPt-351205
40.463	loPt-562171
40.674	loPt-628424
48.585	loPt-354268
50.201	loPt-556835
50.467	loPt-556763
50.581	loPt-354054
51.136	loPt-561083
51.136	loPt-562317
51.168	loPt-354747
51.192	loPt-353484
51.192	loPt-556549
51.216	loPt-356271
51.326	loPt-556990
51.486	loPt-353039
51.486	loPt-354191
51.486	loPt-355156
51.486	loPt-555500
51.49	loPt-351283
51.549	loPt-556811
51.606	loPt-557485
51.749	loPt-355720
52.764	loPt-555674
53	loPt-353299
53.086	loPt-555930
53.147	loPt-560910
53.264	loPt-356336
53.417	loPt-355801
53.557	loPt-352645
53.557	loPt-353275
53.557	loPt-353968
53.557	loPt-354361
53.557	loPt-356372
53.557	loPt-356738
53.557	loPt-561983
53.557	loPt-636032
53.557	loPt-636085
53.595	loPt-355453
53.598	loPt-561649
53.599	loPt-556376
53.678	loPt-556897
54.902	loPt-560939
55.283	loPt-558760
55.779	loPt-351594
55.883	loPt-351967
57.309	loPt-353082
58.63	loPt-557796
59.346	loPt-561422
59.878	loPt-353872
60.578	loPt-355403
60.986	loPt-628411
61.061	loPt-351634
64.921	loPt-557220
66.317	loPt-561126
104.767	loPt-561792
104.784	loPt-561957
		Linkage group								Family
cM	marker	6								4(0B)
0	loPt-557931
0.008	loPt-353736
0.008	loPt-628155
0.009	loPt-354448
0.009	loPt-557932
0.012	loPt-561467
0.018	loPt-557475
0.019	loPt-556559
0.019	loPt-557385
0.019	loPt-557659
0.019	loPt-562075
0.019	loPt-628775
0.02	loPt-350964
0.02	loPt-628266
0.029	loPt-557921
0.05	loPt-560046
0.055	loPt-352962
0.07	loPt-353654
0.085	loPt-555996
8.016	loPt-628485
8.712	loPt-562262
10.981	loPt-356736
20.903	loPt-352520
21.365	loPt-556722
21.928	loPt-556746
22.141	loPt-635837
24.368	rv0144
26.974	loPt-556513
29.429	loPt-351137
35.294	loPt-353643
35.967	loPt-354268
38.197	loPt-561983
38.403	loPt-636179
40.401	loPt-352645
40.637	loPt-560939
41.383	loPt-356372
42.048	loPt-353608
42.618	loPt-636085
43.267	loPt-555230
44.079	loPt-352116
44.467	loPt-562317
45.278	loPt-556897
45.39	loPt-354130
45.456	loPt-556549
45.923	loPt-356271
46.096	loPt-562389
46.131	loPt-628625
46.134	loPt-354747
46.147	loPt-561083
46.157	loPt-351494
46.169	loPt-557485
46.17	loPt-353484
46.19	loPt-354338
46.192	loPt-562184
46.197	loPt-352976
46.932	loPt-561422
47.158	loPt-561265
47.16	loPt-636032
47.165	loPt-628360
47.172	loPt-353968
47.175	loPt-561649
47.183	loPt-354054
47.183	loPt-562171
47.187	loPt-350965
47.187	loPt-351123
47.187	loPt-351478
47.187	loPt-351634
47.187	loPt-352200
47.187	loPt-353094
47.187	loPt-355845
47.187	loPt-356738
47.187	loPt-555174
47.187	loPt-556760
47.187	loPt-556955
47.187	loPt-557265
47.187	loPt-557827
47.187	loPt-558859
47.187	loPt-561024
47.187	loPt-561967
47.187	loPt-561981
47.187	loPt-628247
47.187	loPt-628411
47.187	loPt-635788
47.187	loPt-636188
47.194	loPt-555370
47.196	loPt-351503
47.197	loPt-351205
47.199	loPt-353275
47.199	loPt-354799
47.201	loPt-557796
47.206	loPt-354256
47.209	loPt-628424
47.228	loPt-354398
47.232	loPt-355453
47.237	loPt-353479
47.244	loPt-562528
47.498	loPt-556990
48.088	loPt-562213
48.089	loPt-562105
48.172	loPt-562587
48.235	loPt-557902
48.31	loPt-354366
48.483	loPt-356336
49.469	loPt-555579
50.111	loPt-353299
51.985	loPt-562308
54.131	loPt-562674
55.156	loPt-355061
57.147	loPt-560768
63.099	loPt-353245
89.311	loPt-557664
89.311	loPt-560057
91.674	loPt-561113
		Linkage group								Family
cM	marker	6								5(0B)
0	rv0144
11.765	loPt-352856
25.919	loPt-356246
38.999	loPt-560910
41.023	loPt-555674
42.114	loPt-353039
42.762	loPt-354191
44.097	loPt-355801
44.717	loPt-356372
44.767	loPt-352645
44.767	loPt-561983
44.936	loPt-351494
44.936	loPt-354338
44.936	loPt-555461
44.936	loPt-562184
44.936	loPt-636085
44.95	loPt-555315
45.189	loPt-355156
45.966	loPt-560939
46.701	loPt-557487
47.288	loPt-555230
49.59	loPt-354268
51.536	loPt-560193
53.592	loPt-354361
56.092	loPt-562587
56.659	loPt-636032
56.803	loPt-353968
56.803	loPt-561649
56.813	loPt-355453
56.844	loPt-353275
56.927	loPt-354130
58.671	loPt-628424
60.143	loPt-351594
66.337	loPt-561126
76.087	loPt-354526
76.41	loPt-351458
76.72	loPt-560544
84.36	loPt-356071
86.637	loPt-353029
		Linkage group								Family
cM	marker	6								6(0B)
0	loPt-355116
0	loPt-355384
23.248	loPt-356736
26.687	loPt-556746
27.556	loPt-556722
28.032	loPt-635837
30.655	rv0144
32.569	loPt-556665
33.374	loPt-562403
34.261	loPt-351812
34.78	loPt-352490
35.454	loPt-352623
35.454	loPt-560628
35.454	loPt-562288
36.334	loPt-351137
37.238	loPt-352113
37.354	loPt-355312
37.641	loPt-356324
38.154	loPt-350784
38.454	loPt-355838
38.454	loPt-556513
40.044	loPt-636221
40.875	loPt-555370
41.573	loPt-354398
41.613	loPt-352200
41.613	loPt-555174
41.701	loPt-353094
42.199	loPt-558859
43.529	loPt-352895
45.378	loPt-562103
45.564	loPt-562542
48.434	loPt-628583
49.142	loPt-562708
49.97	loPt-561525
50.351	loPt-351940
50.909	loPt-352840
51.611	loPt-560919
54.58	loPt-558031
55.905	loPt-350955
57.637	loPt-556686
58.53	loPt-562308
58.647	loPt-351494
58.689	loPt-354747
58.74	loPt-555230
58.794	loPt-562317
58.794	loPt-562674
59.555	loPt-350965
59.622	loPt-628360
59.622	loPt-351123
59.626	loPt-351478
59.636	loPt-354934
59.67	loPt-556990
59.69	loPt-351503
59.69	loPt-354910
59.69	loPt-555315
59.69	loPt-635788
59.691	loPt-557485
59.698	loPt-353484
59.7	loPt-355845
59.701	loPt-555579
59.704	loPt-356271
59.721	loPt-356336
59.721	loPt-354799
59.722	loPt-351205
59.722	rv0619
59.722	loPt-354366
59.722	loPt-555461
59.722	loPt-556549
59.722	loPt-556760
59.722	loPt-556897
59.722	loPt-556955
59.722	loPt-557265
59.722	loPt-557827
59.722	loPt-560193
59.722	loPt-561024
59.722	loPt-561265
59.722	loPt-561967
59.722	loPt-561981
59.722	loPt-562105
59.722	loPt-562528
59.722	loPt-628247
59.722	loPt-636188
59.724	loPt-354054
59.729	loPt-555930
59.732	loPt-353479
59.732	loPt-354130
59.735	loPt-354256
59.738	loPt-628424
59.755	loPt-556013
59.773	loPt-354338
60.505	loPt-353299
60.606	loPt-561083
60.669	loPt-562171
60.754	loPt-562184
60.832	loPt-555973
61.007	loPt-557487
62.423	loPt-562633
63.27	loPt-562587
66.077	loPt-352116
66.22	loPt-561571
72.544	loPt-556763
73.001	loPt-353245
73.98	loPt-354526
74.113	loPt-351458
74.977	loPt-560544
78.728	loPt-355244
83.299	loPt-356071
84.344	loPt-353029

## Sheet: LG7
		Linkage group								Family
cM	marker	7								1(2B)
0	loPt-352434
0	loPt-560062
1.546	loPt-561376
3.031	loPt-354125
3.698	loPt-560441
4.43	loPt-555529
7.514	loPt-356316
14.578	loPt-561680
17.259	loPt-353176
17.347	loPt-356040
17.359	loPt-352632
17.359	loPt-557544
17.359	loPt-561527
32.071	loPt-352209
40.195	loPt-354405
42.642	loPt-555075
42.713	loPt-356232
43.391	loPt-354182
45.92	loPt-356244
46.154	loPt-350716
47.648	loPt-352302
48.189	loPt-628576
48.562	loPt-355279
49.356	loPt-561417
49.533	loPt-352879
49.822	loPt-354848
49.867	loPt-354792
50.055	loPt-556349
50.426	loPt-560433
50.506	loPt-351296
50.525	loPt-350839
50.525	loPt-562089
50.525	rv0754
51.061	loPt-351307
51.068	loPt-354473
51.068	loPt-562367
51.072	loPt-352363
51.081	loPt-356720
51.084	loPt-351844
51.084	loPt-353382
51.084	loPt-354097
51.084	loPt-354552
51.084	loPt-356281
51.084	loPt-557164
51.084	loPt-557829
51.084	loPt-559877
51.161	loPt-353771
51.766	loPt-355460
51.782	loPt-354502
51.786	loPt-557834
51.786	loPt-559873
51.81	loPt-561880
52.204	loPt-352753
52.581	loPt-356562
52.807	loPt-557044
52.812	loPt-352352
52.848	loPt-555166
52.848	loPt-628135
52.871	loPt-556073
52.907	loPt-628103
53.322	loPt-352965
53.339	loPt-636007
53.491	loPt-356524
53.703	loPt-557996
55.124	loPt-561582
58.273	loPt-356735
58.274	loPt-353062
62.399	loPt-561654
63.036	loPt-350980
66.885	loPt-555422
72.88	loPt-354559
89.31	loPt-557867
91.44	loPt-556964
93.107	loPt-557597
		Linkage group								Family
cM	marker	7								2(2B)
0	loPt-352434
0.06	loPt-560062
19.413	loPt-562453
21.501	loPt-351361
30.953	loPt-351859
35.428	loPt-555894
36.413	loPt-354912
38.669	loPt-562272
39.497	loPt-562089
39.68	loPt-628745
40.035	loPt-355797
41.145	loPt-557829
41.196	loPt-628103
41.332	loPt-352751
41.843	rv0754
42.524	loPt-354407
43.285	loPt-353264
43.497	loPt-560837
43.512	loPt-351452
43.524	loPt-560813
43.566	loPt-355463
43.58	loPt-351362
43.58	loPt-353246
43.58	loPt-353341
43.58	loPt-353411
43.58	loPt-353697
43.699	loPt-354998
43.736	loPt-351077
43.796	loPt-356165
43.908	loPt-354083
43.908	loPt-557950
43.908	loPt-561792
43.931	loPt-555075
43.954	loPt-355362
43.957	loPt-561316
43.957	loPt-628366
43.961	loPt-351286
43.974	loPt-561957
43.974	loPt-354397
43.978	loPt-356125
44.121	loPt-557833
44.382	loPt-354378
44.461	loPt-354668
44.846	loPt-352382
44.946	loPt-354405
45.134	loPt-355608
45.853	loPt-352204
45.922	loPt-352691
46.656	loPt-351276
46.951	loPt-356345
48.947	loPt-555823
49.604	loPt-556447
49.767	loPt-352143
49.767	loPt-561654
52.196	loPt-356370
53.556	loPt-351569
57.596	loPt-635841
60.264	loPt-354131
60.438	loPt-352022
60.438	loPt-356436
61.572	loPt-635978
63.934	loPt-561133
73.586	loPt-560927
78.372	loPt-557231
87.316	loPt-354171
87.636	loPt-352745
87.642	rv1408
87.642	loPt-351854
87.642	loPt-355528
88.463	loPt-356309
88.637	loPt-354590
88.788	loPt-636080
89.054	loPt-354559
89.961	loPt-555111
91.283	loPt-355619
91.283	loPt-561857
91.388	loPt-557597
94.784	loPt-556964
96.425	loPt-557867
99.088	loPt-557276
		Linkage group								Family
cM	marker	7								3(2B)
0	loPt-352434
0.107	loPt-560062
16.954	loPt-352632
16.954	loPt-353176
16.954	loPt-557544
16.954	loPt-561527
16.992	loPt-356040
22.289	loPt-555866
29.191	loPt-352130
38.834	loPt-557684
46.975	loPt-560930
50.201	loPt-353468
51.871	loPt-561582
56.351	loPt-353382
56.351	loPt-356281
56.351	loPt-557829
59.015	loPt-557044
60.347	loPt-352038
60.885	loPt-352352
61.357	loPt-561880
61.964	loPt-354502
62.257	loPt-354848
62.267	loPt-354792
62.893	loPt-560433
62.998	loPt-352363
63.261	loPt-351307
63.353	loPt-354097
63.353	loPt-559877
63.377	loPt-352753
63.615	loPt-352879
64.085	loPt-628103
64.422	loPt-350839
64.715	loPt-353771
65.218	loPt-356232
65.681	rv0754
66.504	loPt-354182
66.547	loPt-353880
68.325	loPt-353246
68.337	loPt-555075
69.07	loPt-351362
69.27	loPt-355608
76.388	loPt-353062
78.223	loPt-562152
78.268	loPt-562031
79.477	loPt-561654
79.984	loPt-561685
81.347	loPt-356735
82.078	loPt-351361
82.849	loPt-556927
83.183	loPt-561977
83.411	loPt-558624
83.895	loPt-353870
85.241	loPt-555793
87.47	loPt-354851
95.217	loPt-560729
95.272	loPt-354739
95.272	loPt-355164
95.272	loPt-356231
95.272	loPt-555422
95.423	loPt-351533
96.217	loPt-353804
97.812	loPt-557666
108.776	loPt-351701
114.984	loPt-636080
114.997	loPt-636011
116.094	loPt-352745
116.756	loPt-351854
116.756	loPt-354590
116.756	loPt-355528
116.756	rv1408
117.23	loPt-555111
118.053	loPt-356309
118.053	loPt-356777
119.607	loPt-628558
120.295	loPt-355619
121.934	loPt-560843
122.843	loPt-561857
124.926	loPt-354559
134.169	loPt-557597
		Linkage group								Family
cM	marker	7								4(0B)
0	loPt-560062
0.912	loPt-352434
4.434	loPt-561376
8.227	loPt-354125
8.304	loPt-555529
9.432	loPt-560441
26.958	loPt-352632
27.042	loPt-557544
30.309	loPt-555866
35.444	loPt-561416
36.321	loPt-355292
36.69	loPt-560022
44.141	loPt-354060
45.158	loPt-353424
45.158	loPt-560837
45.211	loPt-557833
45.31	loPt-353880
45.474	loPt-555873
45.695	loPt-351452
46.319	loPt-560813
46.37	loPt-353341
49.177	loPt-557950
49.27	loPt-628745
49.524	loPt-628366
49.586	loPt-354407
50.144	loPt-560264
50.735	loPt-355835
50.735	loPt-556889
51.032	loPt-561012
51.32	loPt-561516
51.813	loPt-353690
51.813	loPt-628297
52.582	loPt-354963
54.518	loPt-352545
54.939	loPt-355955
55.678	loPt-356720
56.055	loPt-351601
56.305	loPt-354473
56.305	loPt-561773
56.315	loPt-351295
56.315	loPt-352363
56.315	loPt-352879
56.315	loPt-353456
56.315	loPt-355571
56.315	loPt-356281
56.318	loPt-352753
56.322	loPt-353382
56.322	loPt-354097
56.338	loPt-556879
56.338	loPt-559877
56.339	loPt-557829
56.342	loPt-351307
56.348	loPt-557490
56.349	loPt-557296
56.704	loPt-556341
57.266	loPt-558885
57.299	loPt-351293
57.299	loPt-351884
57.299	loPt-353705
57.299	loPt-354502
57.299	loPt-354999
57.299	loPt-555993
57.363	loPt-356093
58.078	loPt-556183
58.15	loPt-558755
58.333	loPt-561880
59.353	loPt-355922
60.312	loPt-350716
60.501	loPt-355567
60.726	loPt-354986
61.218	loPt-355789
61.484	loPt-354807
66.707	loPt-355961
67.662	loPt-356244
71.758	loPt-354862
98.86	loPt-351701
102.996	rv1408
104.684	loPt-556252
106.875	loPt-636080
107.29	loPt-351854
107.29	loPt-352745
107.29	loPt-355528
117.055	loPt-628558
		Linkage group								Family
cM	marker	7								5(0B)
0	loPt-352434
0	loPt-560062
10.994	loPt-557544
11.585	loPt-561527
14.54	loPt-555866
24.746	loPt-352130
25.363	loPt-635857
29.932	loPt-354912
30.618	loPt-356370
30.907	loPt-356345
31.679	loPt-351276
32.763	loPt-352691
33.088	loPt-354397
33.772	loPt-561316
33.833	loPt-355362
33.872	loPt-356125
34.25	loPt-353424
34.339	loPt-354378
34.703	loPt-356165
34.767	loPt-354668
35.048	loPt-351077
35.048	loPt-351492
35.62	loPt-354997
36.83	loPt-557464
36.932	loPt-560264
37.39	loPt-628297
37.722	loPt-354963
37.93	loPt-561012
38.181	loPt-356524
38.492	loPt-561582
38.588	loPt-636379
38.591	loPt-352965
38.602	loPt-353798
38.609	loPt-353690
38.609	loPt-355835
38.609	loPt-356034
38.609	loPt-556889
38.609	loPt-557303
38.609	loPt-562121
39.687	loPt-355797
40.863	loPt-628391
41.438	loPt-353468
41.531	loPt-556541
41.579	loPt-561417
41.699	loPt-556879
42.023	loPt-351601
42.023	loPt-353382
42.023	loPt-354552
42.023	loPt-354710
42.023	loPt-356281
42.023	loPt-555166
42.023	loPt-557130
42.023	loPt-557829
42.023	loPt-562272
42.023	loPt-562367
42.023	loPt-636155
42.023	loPt-351295
42.024	loPt-351296
42.027	loPt-556349
42.03	loPt-557164
42.039	loPt-353456
42.047	loPt-355571
42.396	loPt-557820
42.441	loPt-356720
42.641	loPt-352352
42.848	loPt-351844
43.134	loPt-355789
43.134	loPt-628135
43.251	loPt-355564
43.372	loPt-354986
44.274	loPt-557834
44.29	loPt-355459
44.314	loPt-557956
44.38	loPt-557996
44.824	loPt-628576
44.852	loPt-559873
45.112	loPt-557360
45.381	loPt-351561
45.381	loPt-353939
45.892	loPt-350716
46.152	loPt-558885
46.457	loPt-557044
46.534	loPt-356093
46.581	loPt-556037
46.764	loPt-351293
46.935	loPt-354999
48.57	loPt-628493
49.201	loPt-556341
52.037	loPt-555823
53.233	loPt-356735
54.208	loPt-561977
55.367	loPt-559833
57.552	loPt-353851
58.774	loPt-355921
59.506	loPt-355909
67.783	loPt-354739
67.792	loPt-355164
67.864	loPt-555422
68.174	loPt-560729
68.645	loPt-356231
69.408	loPt-351533
69.974	loPt-635978
70.744	loPt-557666
71.116	loPt-355022
71.569	loPt-561842
72.519	loPt-560927
80.751	loPt-556964
82.296	loPt-557597
86.754	loPt-351701
89.941	loPt-352745
90.011	loPt-351854
90.011	loPt-354590
90.011	loPt-355528
90.011	loPt-636011
90.011	loPt-636080
90.187	loPt-555111
91.818	rv1408
		Linkage group								Family
cM	marker	7								6(0B)
0	loPt-555866
0.738	loPt-351729
1.445	loPt-350662
1.445	loPt-561416
3.618	loPt-352209
3.837	loPt-555894
6.357	loPt-636321
7.875	loPt-354912
9.508	loPt-560930
9.923	loPt-351949
10.522	loPt-353837
11.028	loPt-353880
11.448	loPt-356232
12.557	loPt-354182
13.074	loPt-557496
13.55	loPt-355922
13.613	loPt-354502
13.613	loPt-561880
13.871	loPt-356720
13.922	loPt-355955
13.962	loPt-353456
13.972	loPt-355571
13.99	loPt-355772
14.003	loPt-351307
14.032	loPt-557490
14.042	loPt-354097
14.045	loPt-350839
14.05	loPt-351601
14.05	loPt-352753
14.05	loPt-628297
14.05	loPt-636379
14.058	loPt-351295
14.058	loPt-353382
14.058	loPt-353690
14.058	loPt-353771
14.058	loPt-353798
14.058	loPt-354473
14.058	loPt-354963
14.058	loPt-355789
14.058	loPt-355835
14.058	loPt-356034
14.058	loPt-356281
14.058	loPt-556879
14.058	loPt-556889
14.058	loPt-557296
14.058	loPt-557464
14.058	loPt-557829
14.058	loPt-559877
14.058	loPt-560264
14.058	loPt-561516
14.058	rv0754
14.06	loPt-555625
14.076	loPt-355564
14.138	loPt-561012
14.715	loPt-352879
14.818	loPt-352363
14.961	loPt-352545
15.031	loPt-356244
16.19	loPt-556037
16.19	loPt-557044
16.411	loPt-350716
17.18	loPt-562453
18.056	loPt-354986
18.318	loPt-355199
23.845	loPt-356735
23.943	loPt-354807
24.884	loPt-561977
25.303	loPt-353062
25.917	loPt-556447
26.003	loPt-352143
26.003	loPt-555793
26.003	loPt-556927
26.003	loPt-559833
26.003	loPt-561654
26.055	loPt-353870
26.154	loPt-558624
26.645	loPt-561685
27.081	loPt-562031
27.081	loPt-562152
27.139	loPt-354851
27.201	loPt-350980
28.731	loPt-355909
30.159	loPt-557666
30.526	loPt-351533
30.526	loPt-356231
30.526	loPt-555422
30.526	loPt-560729
30.551	loPt-354739
49.898	loPt-557781
52.78	loPt-556680
