# Supplementary material for: B chromosomes are associated with redistribution of genetic recombination towards lower recombination chromosomal regions in perennial ryegrass
Source: J Exp Bot. 2018 Mar 21;69(8):1861–71. doi: 10.1093/jxb/ery052 (PMC6019035; doi:10.1093/jxb/ery052)
Supplement: Supplementary Table S2 [file ery052_suppl_supplementary_table_s2.xlsx]

## Sheet: 1(2B)
1(B)_LG1	cM		1(B)_LG2	cM		1(B)_LG3	cM		1(B)_LG4	cM		1(B)_LG5	cM		1(B)_LG6	cM		1(B)_LG7	cM
rv1391	0		loPt-557989	0		rv0863	0		loPt-562277	0		loPt-355941	0		loPt-556559	0		loPt-352434	0
loPt-352980	0.693		loPt-559918	4.614		loPt-355530	14.108		loPt-561697	0.753		loPt-353073	3.945		loPt-628235	1.488		loPt-560062	0
loPt-558645	3.614		loPt-557393	5.717		loPt-354058	16.564		loPt-562226	0.806		loPt-352852	9.822		loPt-353654	9.707		loPt-561376	1.546
loPt-557892	4.872		loPt-628425	5.717		loPt-356656	21.446		loPt-562718	0.806		loPt-354266	38.063		loPt-556009	12.213		loPt-354125	3.031
loPt-351658	4.977		loPt-562410	22.396		loPt-352643	24.421		loPt-561992	10.626		loPt-628156	39.687		loPt-350964	12.342		loPt-560441	3.698
loPt-351793	5.087		loPt-560531	26.109		loPt-561727	26.359		loPt-354192	12.223		loPt-560169	44.421		loPt-628155	12.723		loPt-555529	4.43
loPt-352468	6.263		loPt-561496	31.934		loPt-555070	27.775		loPt-353770	14.723		loPt-351714	44.571		loPt-562075	13.225		loPt-356316	7.514
loPt-352831	7.039		loPt-556599	31.976		loPt-557630	27.815		loPt-355325	18.381		loPt-354531	44.94		loPt-557385	13.226		loPt-561680	14.578
loPt-353585	7.039		loPt-353226	33.62		loPt-354892	28.984		loPt-356148	20.101		loPt-352017	45.243		loPt-628775	13.226		loPt-353176	17.259
loPt-351461	7.918		loPt-636130	34.314		loPt-356041	29.52		loPt-354651	21.172		loPt-351136	46.211		loPt-557475	13.229		loPt-356040	17.347
loPt-556926	7.918		loPt-560835	38.647		loPt-561985	30.03		loPt-353723	21.172		loPt-557715	46.393		loPt-557921	13.242		loPt-352632	17.359
loPt-352659	7.93		loPt-556316	39.747		loPt-353166	30.158		loPt-353074	21.552		loPt-559923	46.762		loPt-561467	13.242		loPt-557544	17.359
loPt-557852	7.968		loPt-561150	39.834		loPt-557841	31.279		loPt-556239	26.078		loPt-353355	47.068		loPt-354448	13.242		loPt-561527	17.359
loPt-561591	8.02		loPt-558105	39.854		loPt-561615	31.328		loPt-558587	27.014		loPt-352276	47.197		loPt-352962	13.242		loPt-352209	32.071
loPt-562060	8.721		loPt-555419	39.854		loPt-561294	31.708		loPt-628123	27.504		loPt-356457	47.197		loPt-628143	13.244		loPt-354405	40.195
loPt-352091	9		loPt-561080	39.854		loPt-352085	31.721		loPt-557968	27.944		loPt-350692	47.199		loPt-557931	13.311		loPt-555075	42.642
loPt-353712	10.523		loPt-560731	40.205		loPt-628088	31.727		loPt-352050	29.548		loPt-628189	47.199		loPt-557659	13.325		loPt-356232	42.713
loPt-561951	14.253		loPt-557657	40.551		loPt-352766	31.967		loPt-356548	29.609		loPt-353511	47.205		loPt-628266	13.367		loPt-354182	43.391
loPt-562269	14.952		loPt-556355	40.553		loPt-561117	32.004		loPt-353483	30.857		loPt-562296	47.206		loPt-353736	14.136		loPt-356244	45.92
loPt-355172	15.801		loPt-557069	40.559		loPt-355621	32.032		loPt-351680	33.924		loPt-351437	48.031		loPt-561600	15.176		loPt-350716	46.154
loPt-356116	16.673		loPt-555217	41.153		loPt-561740	32.032		loPt-354726	34.241		loPt-557808	48.031		loPt-635855	15.766		loPt-352302	47.648
loPt-355807	17.217		loPt-562389	41.565		loPt-354142	32.032		loPt-350828	34.663		loPt-351543	48.031		loPt-628485	19.906		loPt-628576	48.189
loPt-350917	17.499		loPt-557051	42.831		rv0674	32.095		loPt-352440	35.166		loPt-354819	48.168		loPt-562262	20.363		loPt-355279	48.562
loPt-353860	20.306		loPt-561388	45.12		loPt-561559	32.099		loPt-559692	36.905		loPt-354754	48.246		loPt-635837	21.869		loPt-561417	49.356
loPt-355799	20.705		loPt-556826	60.654		loPt-350941	32.122		loPt-560779	42.726		loPt-557983	48.687		loPt-556722	23.643		loPt-352879	49.533
loPt-635985	21.268		loPt-352316	63.947		loPt-350911	32.131		loPt-356348	43.684		loPt-353282	48.981		loPt-556746	24.191		loPt-354848	49.822
loPt-628079	23.41		loPt-352326	63.971		loPt-354164	32.236		loPt-562018	43.953		loPt-562409	49.772		loPt-354774	25.961		loPt-354792	49.867
loPt-353493	23.994		loPt-628484	64.399		loPt-561625	32.818		loPt-560516	43.977		loPt-557469	50.587		loPt-562403	27.701		loPt-556349	50.055
loPt-353343	25.639		loPt-354882	64.72		loPt-353262	33.179		loPt-352571	44.045		rv0054	52.255		rv0144	27.867		loPt-560433	50.426
loPt-555532	26.608		loPt-355804	66.819		loPt-350813	33.27		loPt-355251	46.473		loPt-559929	52.868		loPt-556513	28.884		loPt-351296	50.506
loPt-353351	26.625		loPt-636122	68.557		loPt-561252	33.501		loPt-351877	47.335		loPt-354567	53.977		loPt-355312	29.11		loPt-562089	50.525
loPt-555173	26.74		loPt-353855	68.772		loPt-561833	34.207		loPt-561921	48.193		loPt-354377	55.284		loPt-355838	29.218		loPt-350839	50.525
loPt-628287	29.409		loPt-355821	69.994		loPt-560163	34.406		loPt-352878	49.693		loPt-352347	56.771		loPt-356324	29.339		rv0754	50.525
loPt-356152	29.544		loPt-560576	70.401		loPt-353792	35.144		loPt-354573	67.539		loPt-352862	58.129		loPt-352490	29.34		loPt-351307	51.061
loPt-352242	29.544		loPt-355101	70.693		loPt-354975	35.368		loPt-561333	74.679		loPt-355176	70.421		loPt-352840	39.161		loPt-562367	51.068
loPt-635941	29.544		loPt-562430	71.338		loPt-556925	37.947		loPt-355349	77.82		loPt-556616	74.259		loPt-628583	40.234		loPt-354473	51.068
loPt-557938	45.182		loPt-351808	72.058		loPt-351640	39.078		loPt-562515	79.194		loPt-557351	76.552		loPt-562708	41.049		loPt-352363	51.072
loPt-558690	46.008		loPt-351456	72.601		loPt-555276	39.501		loPt-562521	79.3		loPt-352466	78.503		loPt-560919	42.991		loPt-356720	51.081
loPt-351834	52.766		loPt-351993	72.607		loPt-628243	44.671		loPt-561813	79.418		loPt-561241	97.232		loPt-350955	46.619		loPt-354097	51.084
loPt-352603	52.966		loPt-353366	72.638		rv1046	57.982		loPt-354937	79.534					loPt-562674	47.745		loPt-351844	51.084
loPt-356380	53.188		loPt-561153	72.748		loPt-352059	66.902		loPt-354249	79.644					loPt-353608	49.798		loPt-353382	51.084
loPt-560157	53.632		loPt-352764	75.787		loPt-352509	66.939		loPt-562440	79.772					loPt-560768	50.419		loPt-557164	51.084
loPt-355977	54.699		loPt-353097	75.787		loPt-356670	75.782		loPt-355486	80.136					loPt-555230	50.778		loPt-557829	51.084
rv1087	63.635		loPt-356430	75.787		loPt-561504	75.959		loPt-556302	80.143					loPt-557487	58.744		loPt-559877	51.084
loPt-557191	64.346		loPt-561618	75.822		loPt-556170	76.674		loPt-555472	80.157					loPt-354338	59.71		loPt-356281	51.084
loPt-353440	71.213		loPt-561690	89.528		loPt-354200	76.702		loPt-555511	80.178					loPt-562184	61.684		loPt-354552	51.084
loPt-353952	73.451		loPt-356483	97.986		loPt-355894	79.1		loPt-560529	80.626					loPt-351494	61.689		loPt-353771	51.161
loPt-355380	73.658		rv0706	97.986		loPt-354855	88.029		loPt-353611	80.641					loPt-555461	61.71		loPt-355460	51.766
									loPt-354570	80.66					loPt-556897	61.901		loPt-354502	51.782
									loPt-562241	80.669					loPt-562171	63.731		loPt-557834	51.786
									loPt-353656	80.672					loPt-354366	64.293		loPt-559873	51.786
									loPt-353594	80.673					loPt-557485	64.595		loPt-561880	51.81
									loPt-350833	80.674					loPt-354747	64.804		loPt-352753	52.204
									loPt-351757	80.677					loPt-354910	65.225		loPt-356562	52.581
									loPt-636039	80.677					loPt-354934	65.328		loPt-557044	52.807
									loPt-351964	80.677					loPt-560193	65.348		loPt-352352	52.812
									loPt-354253	80.721					loPt-561083	65.642		loPt-555166	52.848
									loPt-356217	81.166					loPt-556891	65.664		loPt-628135	52.848
									loPt-557177	81.317					loPt-556990	66.232		loPt-556073	52.871
									loPt-562091	81.725					loPt-355845	66.429		loPt-628103	52.907
									loPt-352335	81.731					loPt-557265	66.429		loPt-352965	53.322
									loPt-352597	81.731					loPt-353245	66.429		loPt-636007	53.339
									loPt-353113	81.731					loPt-351503	66.433		loPt-356524	53.491
									loPt-562268	81.731					loPt-351478	66.476		loPt-557996	53.703
									loPt-352642	81.739					loPt-351123	66.572		loPt-561582	55.124
									loPt-628416	81.752					loPt-561967	66.577		loPt-356735	58.273
									loPt-354647	81.752					loPt-354054	66.577		loPt-353062	58.274
									loPt-555944	81.755					loPt-636188	66.577		loPt-561654	62.399
									loPt-561321	81.756					loPt-561981	66.577		loPt-350980	63.036
									loPt-353677	81.776					loPt-557827	66.577		loPt-555422	66.885
									loPt-352135	82.417					loPt-556760	66.577		loPt-354559	72.88
									loPt-353083	82.417					loPt-561024	66.594		loPt-557867	89.31
									loPt-636427	82.488					loPt-561265	66.661		loPt-556964	91.44
									loPt-556120	82.662					loPt-353479	66.824		loPt-557597	93.107
									loPt-354512	83.079					loPt-628247	66.824
									loPt-628422	83.178					loPt-562528	66.824
									loPt-628054	83.676					loPt-354799	66.835
									loPt-628037	87.759					loPt-635788	66.91
									loPt-353193	88.991					loPt-556549	66.915
									loPt-561025	93.07					loPt-353484	66.959
									loPt-559858	100.112					loPt-356271	66.987
									loPt-353618	114.463					loPt-352116	67.594
									loPt-628307	115.087					loPt-628424	67.829
									loPt-354644	115.485					loPt-351205	67.986
									loPt-355072	119.599					loPt-555174	68.334
									loPt-351162	125.434					loPt-350965	68.872
									loPt-352190	134.147					loPt-556013	69.14
															loPt-562105	69.445
															loPt-354256	70.625
															loPt-562308	72.842
															loPt-555579	73.535
															loPt-356336	74.092
															loPt-556686	77.51
															loPt-561571	84.808
															loPt-355244	95.965
															loPt-356071	97.241

## Sheet: 2(2B)
2(B)_LG1	cM		2(B)_LG2	cM		2(B)_LG3	cM		2(B)_LG4	cM		2(B)_LG5	cM		2(B)_LG6	cM		2(B)_LG7	cM
loPt-355432	0		loPt-628425	0		loPt-354058	0		loPt-557233	0		loPt-555833	0		loPt-635837	0		loPt-352434	0
loPt-352929	6.49		loPt-559918	0.059		loPt-353672	3.67		loPt-354192	9.519		loPt-354155	1.146		rv0144	1.579		loPt-560062	0.06
loPt-352980	6.728		loPt-557393	0.08		loPt-353236	6.594		loPt-555931	18.13		loPt-351043	12.337		loPt-356246	11.518		loPt-562453	19.413
loPt-351382	7.715		loPt-353871	5.198		loPt-356679	6.615		loPt-353723	26.023		loPt-352757	19.579		loPt-561242	17.946		loPt-351361	21.501
rv1391	7.715		loPt-555419	12.743		loPt-354066	7.347		loPt-354651	26.023		loPt-353073	27.015		loPt-353608	19.791		loPt-351859	30.953
loPt-557537	12.217		loPt-561694	14.29		loPt-562044	8.614		loPt-353074	26.44		loPt-355997	31.522		loPt-555230	20.919		loPt-555894	35.428
loPt-557729	12.767		loPt-556715	14.702		loPt-560940	9.022		loPt-356148	27.76		loPt-356781	31.802		loPt-560871	22.031		loPt-354912	36.413
loPt-351793	13.334		loPt-561989	15.295		rv0674	9.945		loPt-351045	30.885		loPt-628402	33.644		loPt-628625	23.436		loPt-562272	38.669
loPt-352528	13.951		loPt-561759	16.616		loPt-350941	10.212		loPt-352440	35.481		loPt-353520	35.386		loPt-351205	23.548		loPt-562089	39.497
loPt-355003	14.179		loPt-561517	17.181		loPt-561252	10.928		loPt-351680	37.234		loPt-561169	35.58		loPt-353444	24.604		loPt-628745	39.68
loPt-352468	14.67		loPt-558093	17.188		loPt-555607	11.009		loPt-559692	37.385		loPt-562409	36.131		loPt-352976	24.641		loPt-355797	40.035
loPt-636142	15.229		loPt-561784	17.188		loPt-354975	11.177		loPt-350828	37.479		loPt-556463	37.152		loPt-562184	24.675		loPt-557829	41.145
loPt-353776	15.602		loPt-562255	17.188		loPt-350951	11.324		loPt-354726	37.715		loPt-556522	37.228		loPt-354361	24.676		loPt-628103	41.196
loPt-350914	15.689		loPt-562078	17.863		loPt-355781	11.93		loPt-560779	38.492		loPt-355531	37.284		loPt-556013	24.676		loPt-352751	41.332
loPt-560567	16.156		loPt-561765	18.72		loPt-356656	11.951		loPt-560516	39.975		loPt-351744	37.354		loPt-351494	24.676		rv0754	41.843
loPt-353585	16.273		loPt-356211	19.688		loPt-352854	11.953		loPt-562018	39.978		loPt-560169	37.394		loPt-562389	24.676		loPt-354407	42.524
loPt-355286	16.793		loPt-556826	21.271		loPt-354310	11.953		loPt-352571	40.601		loPt-557804	37.467		loPt-557902	24.678		loPt-353264	43.285
loPt-353814	16.818		loPt-628484	22.886		loPt-555519	11.954		loPt-356348	40.775		loPt-355721	37.513		loPt-354130	24.679		loPt-560837	43.497
loPt-351288	16.842		loPt-356112	23.516		loPt-352938	11.954		loPt-355251	41.156		loPt-557591	37.614		loPt-561981	24.708		loPt-351452	43.512
loPt-353552	16.872		loPt-556486	24.806		loPt-556638	11.956		loPt-355255	44.383		loPt-558049	37.699		loPt-354338	24.731		loPt-560813	43.524
loPt-352329	16.909		loPt-352326	24.913		loPt-556029	11.956		loPt-352074	44.627		loPt-352284	37.789		loPt-556376	25.375		loPt-355463	43.566
loPt-556650	16.916		loPt-562047	26.663		loPt-352643	11.956		loPt-356264	44.886		loPt-354134	37.882		loPt-562587	26.887		loPt-353341	43.58
loPt-352432	16.922		loPt-353319	29.319		loPt-356082	11.956		loPt-628068	45.472		loPt-351548	38.382		loPt-562213	27.073		loPt-351362	43.58
loPt-555339	16.93		loPt-351218	29.731		loPt-628088	11.984		loPt-351393	45.478		loPt-558825	38.42		loPt-562171	28.044		loPt-353697	43.58
loPt-352831	16.931		loPt-560676	30.174		loPt-561584	11.999		loPt-352150	45.525		loPt-355832	38.425		loPt-628424	29.348		loPt-353246	43.58
loPt-356416	16.934		loPt-355821	31.602		loPt-555070	12.011		loPt-561921	46.304		loPt-351136	38.429		loPt-351594	33.298		loPt-353411	43.58
loPt-352872	16.934		loPt-355804	32.506		loPt-356429	12.016		loPt-559722	50.931		loPt-562508	38.43		loPt-351967	33.703		loPt-354998	43.699
loPt-355052	16.934		loPt-562430	36.275		loPt-562421	12.021		loPt-352863	51.824		loPt-355000	38.444		loPt-558525	54.698		loPt-351077	43.736
loPt-353031	16.934		loPt-561618	43.571		loPt-352386	12.029		loPt-555374	53.472		loPt-559929	38.454		loPt-356777	56.863		loPt-356165	43.796
loPt-557232	16.934		loPt-353097	43.581		loPt-628272	12.033		loPt-555398	53.472		loPt-354297	38.456		loPt-555549	64.925		loPt-561792	43.908
loPt-561519	16.957		loPt-352764	43.581		loPt-352085	12.033		loPt-352145	53.754		loPt-555424	38.456					loPt-354083	43.908
loPt-352940	17.304		loPt-356430	43.591		loPt-558711	12.036		loPt-561025	54.028		loPt-354415	38.467					loPt-557950	43.908
loPt-555947	17.545		loPt-561022	46.005		loPt-351160	12.332		loPt-628251	54.89		loPt-628156	38.467					loPt-555075	43.931
loPt-558775	17.813		loPt-355957	49.599		loPt-354335	12.379		loPt-556631	56.68		loPt-356517	38.472					loPt-355362	43.954
loPt-354655	17.952		loPt-628493	57.935		loPt-555189	12.566		loPt-351757	57.399		loPt-557715	38.493					loPt-561316	43.957
loPt-628344	18.06		loPt-351158	76.852		loPt-557148	13.292		loPt-350741	57.521		loPt-352017	38.494					loPt-628366	43.957
loPt-353823	18.221		loPt-560159	80.076		loPt-561985	13.905		loPt-556544	57.622		loPt-558090	38.494					loPt-351286	43.961
loPt-350783	18.618		loPt-356483	89.172		loPt-561559	13.905		loPt-559696	57.667		loPt-354960	38.495					loPt-354397	43.974
loPt-350917	20.36		rv0706	89.172		loPt-354892	13.905		loPt-354570	57.7		loPt-352118	38.495					loPt-561957	43.974
loPt-354370	20.368					loPt-353166	13.933		loPt-628054	57.886		loPt-628358	38.498					loPt-356125	43.978
loPt-558097	20.387					loPt-350798	13.935		loPt-352024	58.374		loPt-352276	38.498					loPt-557833	44.121
loPt-562043	20.894					loPt-561593	14.668		loPt-353611	58.393		loPt-354481	38.498					loPt-354378	44.382
loPt-355807	22.222					loPt-560439	16.543		loPt-636039	58.415		loPt-352179	38.498					loPt-354668	44.461
loPt-356116	22.784					loPt-557630	16.802		loPt-561253	58.437		loPt-636160	38.498					loPt-352382	44.846
loPt-355172	24.38					loPt-560163	18.218		loPt-354945	58.447		loPt-557801	38.498					loPt-354405	44.946
loPt-355799	26.318					loPt-561140	18.253		loPt-354409	58.447		loPt-556113	38.498					loPt-355608	45.134
loPt-353860	26.348					loPt-355867	24.811		loPt-352297	58.454		loPt-353511	38.498					loPt-352204	45.853
loPt-628248	34.339					loPt-559972	28.747		loPt-636187	58.454		loPt-561793	38.498					loPt-352691	45.922
loPt-353493	34.372					rv1046	48.818		loPt-555160	58.457		loPt-354073	38.498					loPt-351276	46.656
loPt-356152	35.359					loPt-556190	55.849		loPt-561321	58.457		loPt-351849	38.498					loPt-356345	46.951
loPt-635941	35.422					loPt-635774	56.745		loPt-356600	58.458		loPt-354754	38.498					loPt-555823	48.947
loPt-352242	35.447					loPt-355793	56.982		loPt-355180	58.459		rv0054	38.498					loPt-556447	49.604
loPt-353351	36.553					loPt-351543	57.008		loPt-351649	58.466		loPt-557952	38.498					loPt-352143	49.767
loPt-561678	44.73					loPt-353791	61.493		loPt-352483	58.474		loPt-350830	38.498					loPt-561654	49.767
loPt-557938	47.108					loPt-562273	61.685		loPt-355353	58.475		loPt-351611	38.498					loPt-356370	52.196
loPt-558690	49.436					loPt-562217	62.542		loPt-354013	58.479		loPt-557152	38.498					loPt-351569	53.556
loPt-355977	52.003					loPt-636153	63.673		loPt-356791	58.48		loPt-635966	38.5					loPt-635841	57.596
loPt-560157	54.051					loPt-555834	64.038		loPt-628422	58.482		loPt-355024	38.503					loPt-354131	60.264
loPt-351834	55.17					loPt-353280	64.111		loPt-351268	58.494		loPt-561702	38.509					loPt-352022	60.438
loPt-352603	55.576					loPt-356513	69.904		loPt-356773	58.499		loPt-353096	38.526					loPt-356436	60.438
loPt-356380	56.125					loPt-356670	70.909		loPt-557070	58.499		loPt-350989	38.544					loPt-635978	61.572
rv1087	67.777					loPt-354855	75.341		loPt-350705	58.499		loPt-352248	38.667					loPt-561133	63.934
loPt-353375	87.369					loPt-355407	76.798		loPt-354890	58.499		loPt-354725	38.703					loPt-560927	73.586
						loPt-352307	76.798		loPt-555680	58.499		loPt-561292	39.489					loPt-557231	78.372
						loPt-556170	76.798		loPt-562611	58.499		loPt-354313	39.489					loPt-354171	87.316
						loPt-355894	76.811		loPt-636427	58.499		loPt-556854	39.489					loPt-352745	87.636
						loPt-560857	76.821		loPt-353083	58.499		loPt-353339	39.495					loPt-355528	87.642
						loPt-354200	76.846		loPt-352268	58.499		loPt-354567	39.51					loPt-351854	87.642
						loPt-354972	76.848		loPt-356572	58.499		loPt-556732	39.516					rv1408	87.642
						loPt-560734	76.896		loPt-351227	58.499		loPt-628508	39.523					loPt-356309	88.463
						loPt-628325	76.922		loPt-555754	58.499		loPt-356755	40.098					loPt-354590	88.637
						loPt-355998	77.012		loPt-562268	58.499		loPt-628126	40.305					loPt-636080	88.788
						loPt-561504	77.551		loPt-354121	58.499		loPt-350929	41.307					loPt-354559	89.054
									loPt-354676	58.499		loPt-351196	41.804					loPt-555111	89.961
									loPt-353205	58.499		loPt-558824	41.804					loPt-355619	91.283
									loPt-356677	58.499		loPt-560059	41.844					loPt-561857	91.283
									loPt-562515	58.506		loPt-354065	41.857					loPt-557597	91.388
									loPt-356091	58.507		loPt-352338	42.081					loPt-556964	94.784
									loPt-352135	58.512		loPt-350932	43.061					loPt-557867	96.425
									loPt-352328	58.514		loPt-356006	43.934					loPt-557276	99.088
									loPt-352597	58.515		loPt-560354	44.22
									loPt-350833	58.522		loPt-354266	45.475
									loPt-558091	58.542		loPt-557851	49.556
									loPt-562218	58.551		loPt-354473	54.414
									loPt-561469	58.581		loPt-350796	54.641
									loPt-353677	58.596		loPt-352048	55.902
									loPt-351669	58.612		loPt-352788	56.717
									loPt-562016	58.847		loPt-354604	58.282
									loPt-354253	58.913		loPt-353546	58.282
									loPt-356094	59.037		loPt-555108	59.318
									loPt-354823	59.093		loPt-355054	59.614
									loPt-555281	59.239
									loPt-555305	59.25
									loPt-352935	59.537
									loPt-557651	59.58
									loPt-355710	59.659
									loPt-354243	60.083
									loPt-628558	62.353
									loPt-560762	62.489
									loPt-353080	63.401
									loPt-558107	63.644
									loPt-356750	63.996
									loPt-628371	64.547
									loPt-562419	67.914
									loPt-555665	68.579
									loPt-353117	69.361
									loPt-356418	70.21
									loPt-628243	70.676
									loPt-353618	71.69
									loPt-355072	72.444
									loPt-354644	74.416
									rv0992	77.553
									loPt-628307	77.996
									loPt-355112	81.383
									loPt-354979	81.591
									loPt-559778	84.453
									loPt-556957	92.315
									loPt-352190	92.346
									loPt-557147	95.542
									loPt-557707	95.707
									loPt-353631	95.708
									loPt-557026	97.597
									loPt-557995	128.826

## Sheet: 3(2B)
3(B)_LG1	cM		3(B)_LG2	cM		3(B)_LG3	cM		3(B)_LG4	cM		3(B)_LG5	cM		3(B)_LG6	cM		3(B)_LG7	cM
loPt-555176	0		loPt-557278	0		loPt-557010	0		loPt-562226	0		loPt-352621	0		rv0144	0		loPt-352434	0
loPt-561502	0		loPt-562410	5.189		loPt-557418	5.606		loPt-562277	1.276		loPt-354687	7.469		loPt-635837	6.678		loPt-560062	0.107
loPt-355008	1.714		loPt-353871	15.859		loPt-355321	6.479		loPt-355175	4.896		loPt-557804	8.719		loPt-562288	8.425		loPt-561527	16.954
loPt-353031	3.53		loPt-354942	17.25		loPt-559802	6.651		loPt-351878	5.001		loPt-356123	11.281		loPt-350784	14.355		loPt-353176	16.954
loPt-355807	4.132		loPt-561694	17.414		rv0863	7.31		loPt-355113	7.058		loPt-628156	11.381		loPt-355838	14.857		loPt-557544	16.954
loPt-351793	5.397		loPt-560531	17.863		loPt-556138	12.122		loPt-351315	8.081		loPt-353589	12.026		loPt-562103	15.493		loPt-352632	16.954
loPt-355172	5.642		loPt-356211	18.127		loPt-560671	12.511		loPt-351615	13.967		loPt-353500	12.317		loPt-352856	19.758		loPt-356040	16.992
loPt-350917	6.44		loPt-561784	18.185		loPt-561452	12.761		loPt-557857	14.002		loPt-354134	12.424		loPt-351940	23.468		loPt-555866	22.289
loPt-356116	6.507		loPt-561765	19.382		loPt-561627	12.777		loPt-557604	14.01		loPt-351437	12.516		loPt-561525	25.469		loPt-352130	29.191
loPt-558645	6.536		loPt-558093	19.576		loPt-556700	14.866		loPt-562156	14.085		loPt-354481	12.56		loPt-628583	26.227		loPt-557684	38.834
loPt-560027	6.67		loPt-562255	19.635		loPt-557263	14.866		loPt-354192	21.784		loPt-355538	13.302		loPt-560919	26.323		loPt-560930	46.975
loPt-562043	7.574		loPt-561517	19.635		loPt-561669	22.647		loPt-561992	23.242		loPt-353385	13.313		loPt-352840	26.325		loPt-353468	50.201
loPt-557852	7.813		loPt-556715	20.83		loPt-635833	22.707		loPt-355325	28.627		loPt-556331	13.314		loPt-562708	26.375		loPt-561582	51.871
loPt-353493	9.166		loPt-562342	24.721		loPt-562289	22.776		loPt-556239	36.754		loPt-352925	13.315		loPt-350955	27.377		loPt-557829	56.351
loPt-628079	10.069		loPt-556599	25.188		loPt-559759	23.173		loPt-353483	39.585		loPt-352281	13.326		loPt-353608	29.84		loPt-353382	56.351
loPt-352242	10.44		loPt-562688	26.296		loPt-353615	27.791		loPt-356348	44.26		loPt-355024	13.34		loPt-558031	30.783		loPt-356281	56.351
loPt-353860	10.53		loPt-562672	27.88		loPt-353672	29.19		loPt-355251	48.956		loPt-355832	13.342		loPt-555230	32.899		loPt-557044	59.015
loPt-356331	11.025		loPt-556316	29.808		loPt-355530	29.996		loPt-635811	49.429		loPt-352638	13.342		loPt-562184	37.698		loPt-352038	60.347
loPt-562269	13.042		loPt-557932	30.057		loPt-354280	30.578		loPt-556389	49.619		loPt-353229	13.344		loPt-562587	38.122		loPt-352352	60.885
loPt-555173	15.484		loPt-556559	30.109		loPt-352855	32.591		loPt-353592	49.749		loPt-354415	13.345		loPt-561981	38.398		loPt-561880	61.357
loPt-555532	15.875		loPt-561150	30.718		loPt-559713	33.031		loPt-352878	49.749		loPt-558090	13.348		loPt-354338	38.78		loPt-354502	61.964
loPt-555893	15.928		loPt-561080	31.02		loPt-560901	34.771		loPt-562018	49.749		loPt-355000	13.351		loPt-351494	38.911		loPt-354848	62.257
loPt-557938	25.724		loPt-558105	31.103		loPt-353472	36.919		loPt-351867	51.893		loPt-351714	13.351		loPt-557487	39.302		loPt-354792	62.267
loPt-356380	36.106		loPt-560835	31.271		loPt-561875	37.448		loPt-355255	52.776		loPt-353394	13.351		loPt-555315	39.423		loPt-560433	62.893
loPt-560157	36.363		loPt-636301	33.257		loPt-558711	37.829		loPt-356264	52.868		loPt-352284	13.351		loPt-354910	39.584		loPt-352363	62.998
loPt-352603	36.456		loPt-561388	33.443		loPt-350813	38.959		loPt-628068	53.547		loPt-636071	13.351		loPt-562633	39.584		loPt-351307	63.261
loPt-351834	36.54		loPt-562078	34.166		loPt-561294	39.264		loPt-352150	53.573		loPt-636406	13.351		loPt-555461	39.584		loPt-354097	63.353
loPt-354425	37.382		loPt-561759	34.986		loPt-561252	40.146		loPt-351393	53.573		loPt-636160	13.351		loPt-354934	39.584		loPt-559877	63.353
loPt-351447	37.413		loPt-561989	35.772		loPt-353166	40.441		loPt-352074	54.01		loPt-555509	13.351		loPt-354130	39.678		loPt-352753	63.377
loPt-353966	37.413		loPt-556739	36.507		loPt-561985	40.462		loPt-561704	56.316		loPt-556522	13.554		loPt-560193	39.702		loPt-352879	63.615
loPt-555391	39.507		loPt-561308	36.781		loPt-352085	40.521		loPt-561539	57.773		loPt-352578	13.704		loPt-351205	40.137		loPt-628103	64.085
loPt-353815	39.9		loPt-562351	36.82		loPt-355621	40.55		loPt-353614	58.76		loPt-350989	14.408		loPt-562171	40.463		loPt-350839	64.422
rv1087	42.849		loPt-556374	39.464		loPt-561727	40.726		loPt-562704	59.421		loPt-354960	14.408		loPt-628424	40.674		loPt-353771	64.715
loPt-352153	52.9		loPt-556704	39.745		loPt-356041	40.93		loPt-353694	59.816		loPt-558825	15.487		loPt-354268	48.585		loPt-356232	65.218
loPt-356431	52.971		loPt-354882	40.113		loPt-354703	41.155		loPt-351436	59.816		loPt-353096	15.487		loPt-556835	50.201		rv0754	65.681
loPt-561501	52.971		loPt-556231	40.115		loPt-350941	41.208		loPt-556667	60.012		loPt-557952	15.487		loPt-556763	50.467		loPt-354182	66.504
loPt-352192	52.971		loPt-556486	40.362		loPt-352938	41.473		loPt-556286	64.434		loPt-352179	15.495		loPt-354054	50.581		loPt-353880	66.547
loPt-352305	52.983		loPt-352316	40.81		loPt-560940	41.486		loPt-354542	64.911		loPt-557591	15.498		loPt-561083	51.136		loPt-353246	68.325
loPt-628045	53.326		loPt-351951	43.598		loPt-557670	41.517		loPt-561251	68.407		loPt-635966	15.5		loPt-562317	51.136		loPt-555075	68.337
loPt-353952	55.488		loPt-353366	46.566		loPt-562044	41.754		loPt-356773	69.545		loPt-561702	15.53		loPt-354747	51.168		loPt-351362	69.07
loPt-355380	55.488		loPt-351456	46.792		loPt-559888	42.229		loPt-561965	71.849		loPt-353108	16.019		loPt-556549	51.192		loPt-355608	69.27
loPt-628409	55.515		loPt-561153	46.792		loPt-558057	42.471		loPt-562611	74.039		loPt-353014	16.6		loPt-353484	51.192		loPt-353062	76.388
loPt-353729	55.586		loPt-351993	46.799		loPt-350958	42.504		loPt-355377	75.414		loPt-350932	16.6		loPt-356271	51.216		loPt-562152	78.223
loPt-351740	58.148		loPt-635784	47.129		loPt-355937	42.675		loPt-562466	75.508		loPt-557191	16.615		loPt-556990	51.326		loPt-562031	78.268
loPt-353375	59.729		loPt-560576	47.129		loPt-555519	43.805		loPt-557784	75.571		loPt-352338	16.645		loPt-355156	51.486		loPt-561654	79.477
loPt-355780	60.866		loPt-351522	47.148		rv0674	45.777		loPt-628054	75.603		loPt-354065	16.658		loPt-354191	51.486		loPt-561685	79.984
loPt-353190	72.394		loPt-355101	47.175		loPt-354142	47.197		loPt-636427	75.603		loPt-628508	16.772		loPt-353039	51.486		loPt-356735	81.347
			loPt-355821	47.76		loPt-352216	48.541		loPt-351936	75.603		loPt-354313	17.304		loPt-555500	51.486		loPt-351361	82.078
			loPt-560972	48.658		loPt-351113	48.819		loPt-558107	76.302		loPt-351853	17.304		loPt-351283	51.49		loPt-556927	82.849
			loPt-562430	51.047		loPt-560209	49.55		loPt-556304	76.758		loPt-561292	17.304		loPt-556811	51.549		loPt-561977	83.183
			loPt-355957	57.002		loPt-556256	49.889		loPt-351451	76.933		loPt-352609	17.892		loPt-557485	51.606		loPt-558624	83.411
			loPt-353042	60.485		loPt-561262	51.121		loPt-352328	80.694		loPt-562496	19.21		loPt-355720	51.749		loPt-353870	83.895
			loPt-351438	63.469		loPt-555551	57.423		loPt-555754	80.916		loPt-635981	19.878		loPt-555674	52.764		loPt-555793	85.241
			loPt-562485	68.03		loPt-562415	57.701		loPt-636187	80.916		loPt-560889	22.434		loPt-353299	53		loPt-354851	87.47
			loPt-628201	71.259		loPt-559787	58.096		loPt-354945	80.916		loPt-559693	37.503		loPt-555930	53.086		loPt-560729	95.217
			loPt-635726	71.311		loPt-353794	63.023		loPt-355349	80.916		loPt-352466	42.171		loPt-560910	53.147		loPt-355164	95.272
			loPt-560159	82.368		loPt-351425	63.91		loPt-352935	80.916		loPt-562378	42.22		loPt-356336	53.264		loPt-354739	95.272
			loPt-561947	83.842		loPt-352169	64.095		loPt-561253	80.924		loPt-354402	42.616		loPt-355801	53.417		loPt-555422	95.272
						loPt-556197	64.095		loPt-354409	80.948		loPt-354933	42.689		loPt-352645	53.557		loPt-356231	95.272
						loPt-560616	67.979		loPt-356600	80.98		loPt-353340	42.85		loPt-636032	53.557		loPt-351533	95.423
						loPt-356149	69.061		loPt-555511	81.663		loPt-562330	62.901		loPt-636085	53.557		loPt-353804	96.217
						loPt-351156	71.313		loPt-351268	81.663		loPt-355975	62.917		loPt-353968	53.557		loPt-557666	97.812
						loPt-559797	72.428		loPt-352268	81.663		loPt-557170	62.932		loPt-356372	53.557		loPt-351701	108.776
						rv1046	81.131		loPt-351649	82.871					loPt-353275	53.557		loPt-636080	114.984
						loPt-355402	86.934		loPt-556120	83.145					loPt-356738	53.557		loPt-636011	114.997
						loPt-556190	91.088		loPt-353193	85.526					loPt-561983	53.557		loPt-352745	116.094
						loPt-353832	92.411		loPt-559722	89.778					loPt-354361	53.557		loPt-351854	116.756
						loPt-353280	95.424		loPt-562427	91.178					loPt-355453	53.595		rv1408	116.756
						loPt-555834	95.424		loPt-636045	92.586					loPt-561649	53.598		loPt-354590	116.756
						loPt-354200	101.977		loPt-352618	92.678					loPt-556376	53.599		loPt-355528	116.756
						loPt-556170	102.373		loPt-559739	98.461					loPt-556897	53.678		loPt-555111	117.23
						loPt-355894	102.871		loPt-561025	98.529					loPt-560939	54.902		loPt-356777	118.053
						loPt-561504	102.881		loPt-559931	99.414					loPt-558760	55.283		loPt-356309	118.053
						loPt-354867	103.04		loPt-560152	109.065					loPt-351594	55.779		loPt-628558	119.607
						loPt-352307	103.897		rv0619	113.497					loPt-351967	55.883		loPt-355619	120.295
						loPt-355407	103.897		loPt-353080	115.106					loPt-353082	57.309		loPt-560843	121.934
						loPt-355998	103.921		loPt-351505	117.975					loPt-557796	58.63		loPt-561857	122.843
						loPt-356513	107.073		loPt-351507	121.849					loPt-561422	59.346		loPt-354559	124.926
						loPt-356670	107.404		loPt-353117	121.849					loPt-353872	59.878		loPt-557597	134.169
									loPt-562419	122.172					loPt-355403	60.578
									loPt-355072	123.726					loPt-628411	60.986
									loPt-354644	124.885					loPt-351634	61.061
									loPt-355871	128.808					loPt-557220	64.921
									rv0992	135.243					loPt-561126	66.317
									loPt-351764	142.054					loPt-561792	104.767
									loPt-352181	142.11					loPt-561957	104.784
									loPt-352104	142.997
									loPt-557026	146.802
									loPt-562172	158.297
									loPt-350724	164.042
									loPt-353319	164.221

## Sheet: 4(0B)
4_LG1	cM		4_LG2	cM		4_LG3	cM		4_LG4	cM		4_LG5	cM		4_LG6	cM		4_LG7	cM
loPt-355807	0		loPt-557989	0		rv0863	0		loPt-355175	0		loPt-353073	0		loPt-557931	0		loPt-560062	0
loPt-562060	3.465		loPt-628425	6.648		loPt-355152	24.033		loPt-351878	0		loPt-352788	3.43		loPt-628155	0.008		loPt-352434	0.912
loPt-561591	3.825		loPt-557393	6.662		loPt-559713	31.168		loPt-560183	2.277		loPt-355054	3.571		loPt-353736	0.008		loPt-561376	4.434
loPt-562043	5.835		loPt-559918	8.594		loPt-355530	32.963		loPt-562277	3.965		loPt-352048	3.84		loPt-557932	0.009		loPt-354125	8.227
loPt-353031	7.842		loPt-354942	28.402		loPt-354280	36.454		loPt-351315	5.823		loPt-353546	4.063		loPt-354448	0.009		loPt-555529	8.304
loPt-350914	9.65		loPt-560531	31.207		loPt-354354	39.291		loPt-556968	10.518		loPt-354604	4.719		loPt-561467	0.012		loPt-560441	9.432
loPt-352659	9.654		loPt-561694	31.659		loPt-352855	43.553		loPt-356664	10.561		loPt-558665	4.818		loPt-557475	0.018		loPt-352632	26.958
loPt-355003	9.66		loPt-561388	32.681		loPt-560901	45.071		loPt-557668	10.626		loPt-354657	4.913		loPt-628775	0.019		loPt-557544	27.042
loPt-555893	9.661		loPt-556715	33.445		loPt-561659	46.066		loPt-353147	10.626		loPt-352347	4.996		loPt-562075	0.019		loPt-555866	30.309
loPt-557232	9.666		loPt-558093	33.728		loPt-561875	46.487		loPt-628187	10.634		loPt-354698	5.069		loPt-557659	0.019		loPt-561416	35.444
loPt-356416	9.666		loPt-555419	33.728		loPt-353236	48.26		loPt-352166	10.634		loPt-561878	5.496		loPt-557385	0.019		loPt-355292	36.321
loPt-352091	9.666		loPt-636301	34.256		loPt-561593	48.937		loPt-351950	10.641		loPt-352199	9.515		loPt-556559	0.019		loPt-560022	36.69
loPt-556926	9.666		loPt-561759	34.584		loPt-356679	49.019		loPt-560271	10.678		loPt-628402	11.896		loPt-628266	0.02		loPt-354060	44.141
loPt-555947	9.666		loPt-353871	34.891		loPt-350813	50.118		loPt-355815	10.679		loPt-355176	12.6		loPt-350964	0.02		loPt-560837	45.158
loPt-353585	9.666		loPt-561517	34.894		loPt-353298	50.714		loPt-352412	10.776		loPt-354266	12.914		loPt-557921	0.029		loPt-353424	45.158
loPt-351461	9.666		loPt-562255	34.907		loPt-5555a	51.544		loPt-555102	11.084		loPt-354872	14.529		loPt-560046	0.05		loPt-557833	45.211
loPt-636142	9.667		loPt-561784	34.941		loPt-562044	51.598		loPt-354192	17.976		loPt-557804	14.725		loPt-352962	0.055		loPt-353880	45.31
loPt-352831	9.668		loPt-562078	35.052		loPt-353262	51.902		loPt-557816	26.678		loPt-353511	15.37		loPt-353654	0.07		loPt-555873	45.474
loPt-555339	9.692		loPt-561765	35.793		loPt-558057	52.656		loPt-353074	27.739		loPt-352276	15.388		loPt-555996	0.085		loPt-351452	45.695
loPt-557892	11.296		loPt-356211	36.538		loPt-561559	53.19		loPt-353723	28.396		loPt-352017	15.544		loPt-628485	8.016		loPt-560813	46.319
loPt-351793	11.321		loPt-556826	40.463		loPt-353769	53.272		loPt-354651	28.396		loPt-353108	15.757		loPt-562262	8.712		loPt-353341	46.37
loPt-352468	11.727		loPt-353311	41.617		loPt-561252	53.276		loPt-356548	41.575		loPt-355531	16.025		loPt-356736	10.981		loPt-557950	49.177
loPt-560583	12.479		loPt-628484	41.62		loPt-561985	53.283		loPt-352050	41.725		loPt-557808	16.059		loPt-352520	20.903		loPt-628745	49.27
loPt-557852	13.541		loPt-356112	42.081		loPt-350941	53.291		loPt-556389	46.586		loPt-354567	16.073		loPt-556722	21.365		loPt-628366	49.524
loPt-351658	15.063		loPt-556486	44.583		loPt-356311	53.31		loPt-356348	47.637		loPt-628126	16.074		loPt-556746	21.928		loPt-354407	49.586
loPt-356116	15.721		loPt-352326	45.679		loPt-353166	53.312		loPt-562018	51.894		loPt-351853	16.076		loPt-635837	22.141		loPt-560264	50.144
rv1391	18.814		loPt-562047	46.094		loPt-351160	53.314		loPt-355251	52.393		loPt-556113	16.772		rv0144	24.368		loPt-355835	50.735
loPt-351382	19.917		loPt-355821	51.159		loPt-352085	53.319		loPt-353592	52.714		loPt-636071	16.772		loPt-556513	26.974		loPt-556889	50.735
loPt-352929	19.962		loPt-353319	51.245		loPt-354077	53.319		loPt-635811	52.943		loPt-636406	16.774		loPt-351137	29.429		loPt-561012	51.032
loPt-352980	26.616		loPt-351218	51.251		loPt-559888	53.319		loPt-351877	53.548		loPt-353229	16.774		loPt-353643	35.294		loPt-561516	51.32
loPt-557938	34.473		loPt-562430	51.286		loPt-356429	53.319		loPt-351867	54.717		loPt-353789	16.869		loPt-354268	35.967		loPt-628297	51.813
loPt-354425	44.024		loPt-560676	51.288		loPt-555720	53.32		loPt-561235	56.153		loPt-354073	16.916		loPt-561983	38.197		loPt-353690	51.813
loPt-560157	44.061		loPt-561022	52.14		loPt-355781	53.34		loPt-353614	56.764		rv0054	16.916		loPt-636179	38.403		loPt-354963	52.582
loPt-352603	44.071		loPt-355804	52.685		loPt-562421	53.714		loPt-556667	57.676		loPt-354297	16.916		loPt-352645	40.401		loPt-352545	54.518
loPt-351447	44.092		loPt-353097	54.072		loPt-555607	54.21		loPt-351436	57.676		loPt-558049	16.916		loPt-560939	40.637		loPt-355955	54.939
loPt-353966	44.092		loPt-352764	54.291		loPt-352766	54.211		loPt-353694	57.676		loPt-350830	16.916		loPt-356372	41.383		loPt-356720	55.678
loPt-351834	44.129		loPt-356430	54.291		loPt-561833	54.357		loPt-562704	58.253		loPt-628358	16.916		loPt-353608	42.048		loPt-351601	56.055
loPt-356380	44.274		loPt-561618	54.291		loPt-351303	54.639		loPt-351957	58.837		loPt-352118	16.916		loPt-636085	42.618		loPt-561773	56.305
loPt-353815	46.55		loPt-628493	56.687		loPt-556192	54.748		loPt-354542	59.614		loPt-351611	16.916		loPt-555230	43.267		loPt-354473	56.305
loPt-555391	47.444		loPt-353468	59.555		loPt-561560	55.22		loPt-561219	59.652		loPt-561793	16.916		loPt-352116	44.079		loPt-353456	56.315
loPt-558690	53.192		loPt-355957	63.234		loPt-560101	55.249		loPt-561333	59.723		loPt-562508	16.916		loPt-562317	44.467		loPt-351295	56.315
loPt-351740	63.417		loPt-635726	72.123		loPt-561718	55.569		loPt-350789	59.723		loPt-355721	16.916		loPt-556897	45.278		loPt-352879	56.315
loPt-352153	65.503		loPt-628201	72.123		loPt-354335	56.991		loPt-558084	59.723		loPt-356517	16.916		loPt-354130	45.39		loPt-355571	56.315
loPt-355380	65.605		loPt-351158	75.591		loPt-561117	58.38		loPt-561829	59.723		loPt-351548	16.937		loPt-556549	45.456		loPt-352363	56.315
loPt-561501	65.605		loPt-561947	80.162		loPt-353392	58.38		loPt-561465	59.723		loPt-557152	16.95		loPt-356271	45.923		loPt-356281	56.315
loPt-352192	65.605		loPt-560159	80.231		loPt-561382	58.404		loPt-556286	59.723		loPt-559929	16.95		loPt-562389	46.096		loPt-352753	56.318
loPt-628409	65.605		rv0706	88.064		loPt-354142	58.409		loPt-356773	61.134		loPt-353339	16.976		loPt-628625	46.131		loPt-353382	56.322
loPt-356431	65.605					loPt-354176	59.013		loPt-355377	61.4		loPt-352248	16.995		loPt-354747	46.134		loPt-354097	56.322
loPt-353952	65.605					loPt-560439	59.369		loPt-355486	61.673		loPt-636098	17.004		loPt-561083	46.147		loPt-559877	56.338
loPt-628045	65.605					loPt-352216	61.372		loPt-636427	61.692		loPt-555826	17.008		loPt-351494	46.157		loPt-556879	56.338
loPt-352305	65.62					loPt-558082	61.802		loPt-557776	61.772		loPt-352578	17.011		loPt-557485	46.169		loPt-557829	56.339
loPt-353729	65.621					loPt-351113	62.502		loPt-351649	61.806		loPt-352925	17.405		loPt-353484	46.17		loPt-351307	56.342
loPt-354560	66.822					loPt-562127	65.462		loPt-562611	61.847		loPt-351714	17.405		loPt-354338	46.19		loPt-557490	56.348
loPt-561089	76.522					loPt-562415	70.488		loPt-556120	61.849		loPt-353394	17.405		loPt-562184	46.192		loPt-557296	56.349
						loPt-558649	71.005		loPt-355540	61.849		loPt-556331	17.413		loPt-352976	46.197		loPt-556341	56.704
						loPt-555551	72.844		loPt-352268	61.849		loPt-352281	17.433		loPt-561422	46.932		loPt-558885	57.266
						loPt-557720	74.233		loPt-354890	61.849		loPt-560169	17.77		loPt-561265	47.158		loPt-353705	57.299
						loPt-355533	78.349		loPt-352935	61.849		loPt-562280	18.025		loPt-636032	47.16		loPt-354502	57.299
						loPt-561275	79.885		loPt-350668	61.849		loPt-351437	18.073		loPt-628360	47.165		loPt-555993	57.299
						loPt-556197	79.993		loPt-351936	61.849		loPt-628156	18.14		loPt-353968	47.172		loPt-351293	57.299
						loPt-352212	79.993		loPt-628054	61.849		loPt-555424	18.185		loPt-561649	47.175		loPt-351884	57.299
						loPt-561379	80.092		loPt-561965	61.849		loPt-351849	18.339		loPt-354054	47.183		loPt-354999	57.299
						loPt-561763	80.299		loPt-353253	61.849		loPt-353385	18.625		loPt-562171	47.183		loPt-356093	57.363
						loPt-562068	80.829		loPt-356501	61.849		loPt-356123	18.743		loPt-355845	47.187		loPt-556183	58.078
						loPt-355458	81.145		loPt-354013	61.852		loPt-350929	18.927		loPt-636188	47.187		loPt-558755	58.15
						loPt-356801	89.151		loPt-561251	61.852		loPt-557811	19.576		loPt-352200	47.187		loPt-561880	58.333
						loPt-555094	89.151		loPt-555511	61.864		loPt-555509	19.824		loPt-556760	47.187		loPt-355922	59.353
						loPt-558772	89.151		loPt-557784	61.864		loPt-562409	20.276		loPt-350965	47.187		loPt-350716	60.312
						loPt-556706	89.364		loPt-562228	61.876		loPt-356755	21.276		loPt-353094	47.187		loPt-355567	60.501
						rv1046	92.614		loPt-562658	62.302		loPt-351744	22.056		loPt-635788	47.187		loPt-354986	60.726
						loPt-351079	94.506		loPt-351268	62.407		loPt-354531	22.466		loPt-351123	47.187		loPt-355789	61.218
						loPt-355402	94.706		loPt-562466	62.488		loPt-352852	27.435		loPt-558859	47.187		loPt-354807	61.484
						loPt-556190	95.663		loPt-561780	62.585		loPt-635981	40.208		loPt-556955	47.187		loPt-355961	66.707
						loPt-557254	96.2		loPt-351409	62.674		loPt-636393	43.97		loPt-561967	47.187		loPt-356244	67.662
						loPt-561693	101.446		loPt-561253	64.105		loPt-560015	44.616		loPt-555174	47.187		loPt-354862	71.758
						loPt-562188	102.659		loPt-354945	64.113		loPt-561279	44.616		loPt-351478	47.187		loPt-351701	98.86
						loPt-561233	106.658		loPt-356600	64.113					loPt-561024	47.187		rv1408	102.996
						loPt-354867	108.973		loPt-355349	64.113					loPt-557827	47.187		loPt-556252	104.684
						loPt-354972	109.337		loPt-354409	64.113					loPt-557265	47.187		loPt-636080	106.875
						loPt-560857	109.368		loPt-352328	64.113					loPt-561981	47.187		loPt-355528	107.29
						loPt-352307	110.292		loPt-636187	64.127					loPt-628411	47.187		loPt-352745	107.29
						loPt-355998	110.328		loPt-351451	64.233					loPt-351634	47.187		loPt-351854	107.29
						loPt-354200	110.39		loPt-555754	65.304					loPt-628247	47.187		loPt-628558	117.055
						loPt-561504	110.391		loPt-355051	70.615					loPt-356738	47.187
						loPt-556170	110.391		loPt-561554	70.615					loPt-555370	47.194
						loPt-355407	110.391		loPt-559969	71.574					loPt-351503	47.196
						loPt-560734	110.391		loPt-558107	74.054					loPt-351205	47.197
						loPt-355894	113.017		loPt-561840	76.818					loPt-354799	47.199
						loPt-354855	113.46		loPt-636045	81.406					loPt-353275	47.199
									loPt-352618	81.443					loPt-557796	47.201
									loPt-628371	81.443					loPt-354256	47.206
									loPt-356750	81.648					loPt-628424	47.209
									loPt-353417	81.754					loPt-354398	47.228
									loPt-562427	81.839					loPt-355453	47.232
									loPt-352162	82.777					loPt-353479	47.237
									rv01087	82.777					loPt-562528	47.244
									loPt-354177	82.777					loPt-556990	47.498
									loPt-354767	82.857					loPt-562213	48.088
									loPt-354573	82.994					loPt-562105	48.089
									rv0619	85.016					loPt-562587	48.172
									loPt-354375	85.057					loPt-557902	48.235
									loPt-559858	85.735					loPt-354366	48.31
									loPt-351505	86.746					loPt-356336	48.483
									loPt-354883	89.169					loPt-555579	49.469
									loPt-561223	91.366					loPt-353299	50.111
									loPt-353165	91.366					loPt-562308	51.985
									loPt-558601	92.506					loPt-562674	54.131
									loPt-356487	93.605					loPt-355061	55.156
									loPt-351507	93.625					loPt-560768	57.147
									loPt-353117	93.625					loPt-353245	63.099
									loPt-356418	94.462					loPt-560057	89.311
									loPt-562419	94.462					loPt-557664	89.311
									loPt-555665	94.462					loPt-561113	91.674
									loPt-355871	95.052
									loPt-351162	109.112
									rv0992	113.93
									loPt-355112	117.286
									loPt-354979	117.631
									loPt-557147	118.193
									loPt-628396	118.193
									loPt-557707	118.193
									loPt-353631	119.113
									loPt-559778	120.535

## Sheet: 5(0B)
5_LG1	cM		5_LG2	cM		5_LG3	cM		5_LG4	cM		5_LG5	cM		5_LG6	cM		5_LG7	cM
loPt-355432	0		loPt-557916	0		rv0863	0		loPt-562718	0		loPt-562330	0		rv0144	0		loPt-352434	0
loPt-352980	10.04		loPt-562410	16.612		loPt-561627	8.382		loPt-561697	4.464		loPt-354155	0.779		loPt-352856	11.765		loPt-560062	0
loPt-352929	15.539		loPt-562342	24.411		loPt-353028	8.52		loPt-562226	4.488		loPt-355975	0.814		loPt-356246	25.919		loPt-557544	10.994
rv1391	17.712		loPt-556599	27.281		loPt-356657	8.722		loPt-562277	4.503		loPt-557170	1.106		loPt-560910	38.999		loPt-561527	11.585
loPt-355008	20.277		loPt-562688	27.293		loPt-562524	11.438		loPt-561992	27.568		loPt-352757	2.409		loPt-555674	41.023		loPt-555866	14.54
loPt-354283	21.099		loPt-561080	28.254		loPt-561452	12.207		loPt-356348	50.612		loPt-354402	15.201		loPt-353039	42.114		loPt-352130	24.746
loPt-561502	22.691		loPt-636301	28.537		loPt-556138	12.245		loPt-355251	51.917		loPt-353340	15.626		loPt-354191	42.762		loPt-635857	25.363
loPt-353712	23.497		loPt-556559	29.263		loPt-560671	12.957		loPt-352878	52.85		loPt-354897	16.773		loPt-355801	44.097		loPt-354912	29.932
loPt-556926	24.23		loPt-562078	29.322		loPt-557362	18.632		loPt-351877	54.098		loPt-561666	17.055		loPt-356372	44.717		loPt-356370	30.618
loPt-352468	24.578		loPt-557932	29.393		loPt-557263	20.157		loPt-351867	55.206		loPt-352813	17.273		loPt-561983	44.767		loPt-356345	30.907
loPt-555176	25.055		loPt-556739	29.408		loPt-556700	20.157		loPt-562704	57.159		loPt-355997	17.316		loPt-352645	44.767		loPt-351276	31.679
loPt-352659	25.257		loPt-561388	29.408		loPt-355152	24.104		loPt-561465	58.375		loPt-356396	18.22		loPt-636085	44.936		loPt-352691	32.763
loPt-354655	25.901		loPt-562672	29.408		loPt-560757	24.773		loPt-354542	58.375		loPt-559693	20.551		loPt-354338	44.936		loPt-354397	33.088
loPt-635985	26.131		loPt-558105	29.408		loPt-562109	24.896		loPt-350789	58.375		loPt-636393	26.62		loPt-351494	44.936		loPt-561316	33.772
loPt-556650	26.303		loPt-560835	29.648		loPt-556134	25.29		loPt-557776	59.445		loPt-354872	29.931		loPt-562184	44.936		loPt-355362	33.833
loPt-628079	26.631		loPt-556316	30.051		loPt-355530	30.996		loPt-356773	59.445		loPt-562409	32.364		loPt-555461	44.936		loPt-356125	33.872
loPt-351435	27.35		loPt-561150	30.314		loPt-354354	34.126		loPt-353253	59.902		loPt-354415	32.47		loPt-555315	44.95		loPt-353424	34.25
loPt-353507	27.35		loPt-556374	34.448		loPt-351113	39.936		loPt-355377	60.75		loPt-560308	32.551		loPt-355156	45.189		loPt-354378	34.339
loPt-353585	27.35		loPt-556826	35.708		loPt-352855	40.957		loPt-628054	60.756		loPt-562280	32.717		loPt-560939	45.966		loPt-356165	34.703
loPt-561519	27.358		loPt-351951	36.159		loPt-355937	43.127		loPt-350668	60.756		loPt-356123	33.617		loPt-557487	46.701		loPt-354668	34.767
loPt-562043	27.583		loPt-560576	36.438		loPt-560901	43.496		loPt-556120	60.761		loPt-353520	33.64		loPt-555230	47.288		loPt-351492	35.048
loPt-555080	27.681		loPt-354882	36.895		loPt-558711	46.197		loPt-561965	60.761		loPt-351849	33.65		loPt-354268	49.59		loPt-351077	35.048
loPt-350914	28.224		loPt-560972	36.983		loPt-561294	46.981		loPt-562658	60.761		loPt-354819	33.659		loPt-560193	51.536		loPt-354997	35.62
loPt-555339	28.231		loPt-556231	37.008		loPt-561875	47.497		loPt-561780	60.865		loPt-636160	34.048		loPt-354361	53.592		loPt-557464	36.83
loPt-352872	28.244		loPt-560676	37.044		loPt-558057	47.831		loPt-356501	61.221		loPt-353500	34.444		loPt-562587	56.092		loPt-560264	36.932
loPt-355799	28.249		loPt-352316	37.048		loPt-356679	48.796		loPt-352268	61.597		loPt-628434	34.532		loPt-636032	56.659		loPt-628297	37.39
loPt-356416	28.249		loPt-353319	37.078		loPt-557670	48.992		loPt-352935	61.597		loPt-355000	34.553		loPt-561649	56.803		loPt-354963	37.722
loPt-351288	28.249		loPt-351522	37.078		loPt-558883	49.329		loPt-555511	61.597		loPt-354134	34.604		loPt-353968	56.803		loPt-561012	37.93
loPt-355807	28.249		loPt-351218	37.078		loPt-556925	49.836		loPt-354890	61.597		loPt-352281	34.654		loPt-355453	56.813		loPt-356524	38.181
loPt-350917	28.249		loPt-351456	37.078		loPt-355277	49.836		loPt-636427	61.624		loPt-351714	34.666		loPt-353275	56.844		loPt-561582	38.492
loPt-353031	28.249		loPt-351993	37.078		loPt-560940	50.178		loPt-351268	61.624		loPt-353229	34.668		loPt-354130	56.927		loPt-636379	38.588
loPt-352432	28.249		loPt-556704	37.078		loPt-557688	50.251		loPt-355486	61.675		loPt-353385	34.679		loPt-628424	58.671		loPt-352965	38.591
loPt-353776	28.249		loPt-556486	37.078		loPt-350911	50.772		loPt-562228	61.694		loPt-354481	34.689		loPt-351594	60.143		loPt-353798	38.602
loPt-356116	28.249		loPt-353366	37.079		loPt-355621	50.808		loPt-354013	61.745		loPt-355832	34.689		loPt-561126	66.337		loPt-353690	38.609
loPt-558097	28.249		loPt-562430	37.128		loPt-350941	50.855		loPt-351649	62.086		loPt-355024	34.692		loPt-354526	76.087		loPt-557303	38.609
loPt-555947	28.262		loPt-355101	37.206		loPt-562044	50.859		loPt-561251	62.186		loPt-350989	34.692		loPt-351458	76.41		loPt-356034	38.609
loPt-636142	28.268		loPt-628022	37.222		loPt-561252	50.863		loPt-557784	62.527		loPt-556331	34.692		loPt-560544	76.72		loPt-556889	38.609
loPt-355286	28.272		loPt-561153	37.799		loPt-561985	50.897		loPt-351936	63.804		loPt-352638	34.692		loPt-356071	84.36		loPt-355835	38.609
loPt-354370	28.276		loPt-635784	37.94		loPt-352938	50.901		loPt-562466	64.466		loPt-558090	34.692		loPt-353029	86.637		loPt-562121	38.609
loPt-561529	28.291		loPt-561989	39.035		loPt-561727	50.901		loPt-562611	64.9		loPt-353394	34.692					loPt-355797	39.687
loPt-352528	28.469		loPt-355821	41.208		loPt-353166	50.901		loPt-356600	65.469		loPt-636071	34.705					loPt-628391	40.863
loPt-353860	28.527		loPt-555424	46.29		loPt-352085	50.901		loPt-351451	65.714		loPt-352621	34.706					loPt-353468	41.438
loPt-353552	28.564		loPt-355957	48.316		loPt-561559	50.901		loPt-557496	67.838		loPt-636406	34.706					loPt-556541	41.531
loPt-355052	28.59		loPt-353042	54.07		loPt-561740	50.901		loPt-355426	68.328		loPt-354960	34.712					loPt-561417	41.579
loPt-355003	28.626		loPt-628201	55.731		loPt-354142	50.904		loPt-555754	69.326		loPt-352925	34.742					loPt-556879	41.699
loPt-557232	28.761		loPt-635726	57.534		loPt-560209	50.916		loPt-558107	70.814		loPt-352578	34.831					loPt-636155	42.023
loPt-353493	29.348		loPt-562485	59.634		loPt-556135	50.919		loPt-353193	71.432		loPt-556732	35.699					loPt-354710	42.023
loPt-628248	29.374		loPt-351158	64.201		loPt-561117	50.94		loPt-561840	71.761		loPt-561292	35.704					loPt-562272	42.023
loPt-352242	30.314		loPt-562500	65.253		loPt-561625	50.949		loPt-352618	72.718		loPt-628508	35.704					loPt-353382	42.023
loPt-353449	30.314		loPt-561690	65.286		loPt-559888	50.988		loPt-562427	72.988		loPt-351853	35.704					loPt-356281	42.023
loPt-352037	30.314		loPt-628344	65.382		loPt-351599	51.502		loPt-636045	73.464		loPt-557952	35.704					loPt-562367	42.023
loPt-353738	30.314		loPt-350864	66.868		loPt-351640	51.546		loPt-356750	73.464		loPt-354313	35.704					loPt-555166	42.023
loPt-352596	30.314		loPt-560159	70.366		rv0674	51.76		loPt-354767	74.468		loPt-352179	35.704					loPt-557829	42.023
loPt-354842	30.314		loPt-561947	70.366		loPt-352274	51.884		rv01087	74.468		loPt-557191	35.707					loPt-351601	42.023
loPt-356758	30.323		rv0706	78.124		loPt-561593	52.264		loPt-352162	75.479		loPt-353014	35.708					loPt-354552	42.023
loPt-353351	30.324					loPt-355941	53.745		loPt-628371	75.91		loPt-557591	35.709					loPt-557130	42.023
loPt-636349	30.369					loPt-352216	54.473		loPt-351162	97.343		loPt-561169	35.72					loPt-351295	42.023
loPt-355366	31.017					loPt-562415	56.121		rv0992	103.862		loPt-558825	35.75					loPt-351296	42.024
loPt-356018	31.121					loPt-561262	56.882		loPt-354979	110.675		loPt-561702	35.788					loPt-556349	42.027
loPt-557602	31.219					loPt-556256	57.28		loPt-559778	111.029		loPt-635966	36.027					loPt-557164	42.03
loPt-352379	31.309					loPt-558649	59.268		loPt-355112	112.215		loPt-352284	36.053					loPt-353456	42.039
loPt-352534	31.417					loPt-355880	60.365		loPt-557147	115.38		loPt-353096	36.601					loPt-355571	42.047
loPt-635941	31.696					rv1046	65.065		loPt-557707	115.471		loPt-555826	36.706					loPt-557820	42.396
loPt-352832	32.723					loPt-556190	71.777		loPt-557026	116.371		loPt-557851	39.268					loPt-356720	42.441
loPt-354582	34.891					loPt-353832	74.74		loPt-353631	118.515		loPt-555509	40.373					loPt-352352	42.641
loPt-557852	36.829					loPt-353280	80.229		loPt-557250	149.994		loPt-352338	41.543					loPt-351844	42.848
loPt-557892	38.276					loPt-555834	80.722		loPt-557995	151.01		loPt-557801	42.382					loPt-355789	43.134
loPt-351793	38.738					loPt-356513	87.121					loPt-350932	42.479					loPt-628135	43.134
loPt-561679	43.994					loPt-356670	87.27					loPt-354065	42.51					loPt-355564	43.251
loPt-354425	56.11					loPt-356630	89.78					loPt-561311	43.326					loPt-354986	43.372
loPt-351447	56.11											loPt-559761	44.522					loPt-557834	44.274
loPt-353966	56.11											loPt-352609	46.05					loPt-355459	44.29
loPt-560157	57.121											loPt-562378	56.154					loPt-557956	44.314
loPt-351834	57.22											loPt-561449	56.502					loPt-557996	44.38
loPt-352603	57.22											loPt-354933	57.379					loPt-628576	44.824
loPt-353815	58.185											loPt-352466	58.341					loPt-559873	44.852
loPt-555391	60.051																	loPt-557360	45.112
rv1087	62.111																	loPt-353939	45.381
loPt-353375	74.622																	loPt-351561	45.381
loPt-351740	76.534																	loPt-350716	45.892
loPt-557315	76.646																	loPt-558885	46.152
loPt-556899	76.667																	loPt-557044	46.457
loPt-353729	79.136																	loPt-356093	46.534
loPt-628409	79.136																	loPt-556037	46.581
loPt-355780	83.828																	loPt-351293	46.764
																		loPt-354999	46.935
																		loPt-628493	48.57
																		loPt-556341	49.201
																		loPt-555823	52.037
																		loPt-356735	53.233
																		loPt-561977	54.208
																		loPt-559833	55.367
																		loPt-353851	57.552
																		loPt-355921	58.774
																		loPt-355909	59.506
																		loPt-354739	67.783
																		loPt-355164	67.792
																		loPt-555422	67.864
																		loPt-560729	68.174
																		loPt-356231	68.645
																		loPt-351533	69.408
																		loPt-635978	69.974
																		loPt-557666	70.744
																		loPt-355022	71.116
																		loPt-561842	71.569
																		loPt-560927	72.519
																		loPt-556964	80.751
																		loPt-557597	82.296
																		loPt-351701	86.754
																		loPt-352745	89.941
																		loPt-354590	90.011
																		loPt-636080	90.011
																		loPt-351854	90.011
																		loPt-636011	90.011
																		loPt-355528	90.011
																		loPt-555111	90.187
																		rv1408	91.818

## Sheet: 6(0B)
6_LG1	cM		6_LG2	cM		6_LG3	cM		6_LG4	cM		6_LG5	cM		6_LG6	cM		6_LG7	cM
loPt-355432	0		loPt-557916	0		rv0863	0		loPt-562718	0		loPt-356282	0		loPt-355384	0		loPt-555866	0
loPt-352980	3.53		loPt-557278	23.42		loPt-355321	8.844		loPt-562226	7.948		loPt-559696	6.768		loPt-355116	0		loPt-351729	0.738
loPt-352929	8.977		loPt-562410	25.645		loPt-557418	8.889		loPt-562156	22.191		loPt-355710	6.775		loPt-356736	23.248		loPt-350662	1.445
loPt-351382	9.039		loPt-562078	28.453		loPt-557362	13.611		loPt-351615	22.221		loPt-556801	6.836		loPt-556746	26.687		loPt-561416	1.445
rv1391	10.146		loPt-562688	30.236		loPt-556700	21.551		loPt-557857	22.221		loPt-352788	11.346		loPt-556722	27.556		loPt-352209	3.618
loPt-356331	13.143		loPt-560835	30.508		loPt-557263	21.651		loPt-557604	22.221		loPt-352645	13.098		loPt-635837	28.032		loPt-555894	3.837
loPt-562033	15.358		loPt-561388	31.238		loPt-355530	35.901		loPt-354192	23.543		loPt-354657	14.699		rv0144	30.655		loPt-636321	6.357
loPt-353343	19.055		loPt-562672	31.437		loPt-561669	35.901		loPt-353770	43.904		loPt-352862	15.827		loPt-556665	32.569		loPt-354912	7.875
loPt-555532	19.812		loPt-556559	31.491		loPt-562289	35.901		loPt-353074	49.235		loPt-354698	15.959		loPt-562403	33.374		loPt-560930	9.508
loPt-561678	20.098		loPt-561150	31.526		loPt-354280	38.1		loPt-355426	49.916		loPt-635981	20.692		loPt-351812	34.261		loPt-351949	9.923
loPt-556926	20.238		loPt-558105	31.526		loPt-556649	38.354		loPt-556389	53.068		loPt-562409	22.737		loPt-352490	34.78		loPt-353837	10.522
loPt-353031	22.091		loPt-556739	32.475		loPt-561945	38.354		loPt-635811	53.711		loPt-355176	24.897		loPt-352623	35.454		loPt-353880	11.028
loPt-356116	22.091		loPt-561759	35.61		loPt-355008	39.356		loPt-561235	55.698		loPt-356540	25.615		loPt-560628	35.454		loPt-356232	11.448
loPt-561951	22.147		loPt-556374	36.533		loPt-636279	41.625		loPt-561539	57.94		loPt-353108	26.761		loPt-562288	35.454		loPt-354182	12.557
loPt-560108	22.243		loPt-561989	37.114		loPt-561847	41.679		loPt-354542	58.871		loPt-353385	28.521		loPt-351137	36.334		loPt-557496	13.074
loPt-628079	22.304		loPt-628022	37.864		loPt-556845	41.679		loPt-351227	59.043		loPt-556331	28.549		loPt-352113	37.238		loPt-355922	13.55
loPt-635985	22.358		loPt-556231	37.864		loPt-555519	45.318		loPt-353205	59.043		loPt-636406	28.549		loPt-355312	37.354		loPt-561880	13.613
loPt-561108	22.449		loPt-556704	37.864		loPt-354335	45.899		loPt-353758	59.105		loPt-352017	28.618		loPt-356324	37.641		loPt-354502	13.613
loPt-557282	22.507		loPt-635784	37.864		loPt-356656	46.068		loPt-356773	59.136		loPt-557808	28.692		loPt-350784	38.154		loPt-356720	13.871
loPt-353712	22.724		loPt-351522	37.864		loPt-354848	46.808		loPt-557776	59.202		loPt-352276	28.869		loPt-556513	38.454		loPt-355955	13.922
loPt-557574	22.828		loPt-352316	37.864		loPt-558711	47.783		loPt-353337	60.056		loPt-351136	28.933		loPt-355838	38.454		loPt-353456	13.962
loPt-353493	23.26		loPt-556826	37.864		loPt-560940	48.009		loPt-353656	60.354		loPt-353511	28.933		loPt-636221	40.044		loPt-355571	13.972
loPt-555173	23.26		loPt-353366	37.864		loPt-356429	49.448		loPt-356548	61.062		loPt-356457	29.09		loPt-555370	40.875		loPt-355772	13.99
loPt-353351	23.272		loPt-556486	37.864		loPt-354975	49.458		loPt-560529	61.124		loPt-350692	29.141		loPt-354398	41.573		loPt-351307	14.003
loPt-562269	23.32		loPt-351456	37.869		loPt-556029	49.474		loPt-356217	61.13		loPt-557983	29.141		loPt-352200	41.613		loPt-557490	14.032
loPt-555339	23.435		loPt-560576	37.869		loPt-352643	49.474		loPt-562228	61.132		loPt-562296	29.141		loPt-555174	41.613		loPt-354097	14.042
loPt-355799	23.818		loPt-562430	37.872		loPt-352938	49.474		loPt-350668	61.133		loPt-628189	29.141		loPt-353094	41.701		loPt-350839	14.045
loPt-353860	23.89		loPt-354882	37.876		loPt-557630	49.474		loPt-562521	61.133		loPt-559923	29.162		loPt-558859	42.199		loPt-351601	14.05
loPt-355172	25.23		loPt-351993	37.877		loPt-352854	49.474		loPt-352228	61.134		loPt-353355	29.266		loPt-352895	43.529		loPt-352753	14.05
loPt-560027	25.664		loPt-560972	37.897		rv0674	49.474		loPt-562428	61.138		loPt-557715	29.572		loPt-562103	45.378		loPt-636379	14.05
loPt-628287	26.093		loPt-561153	38.722		loPt-351160	49.474		loPt-353253	61.139		loPt-351437	29.792		loPt-562542	45.564		loPt-628297	14.05
loPt-562060	27.037		loPt-355101	38.997		loPt-351162	49.474		loPt-562016	61.14		loPt-628156	29.796		loPt-628583	48.434		loPt-559877	14.058
loPt-557938	30.579		loPt-355821	39.445		loPt-556638	49.474		loPt-354647	61.141		loPt-353589	30.992		loPt-562708	49.142		loPt-353798	14.058
loPt-558690	33.485		loPt-561308	40.878		loPt-354310	49.475		loPt-561813	61.149		loPt-636071	31.014		loPt-561525	49.97		loPt-557829	14.058
loPt-352603	39.955		loPt-351438	55.072		loPt-356082	49.475		loPt-555944	61.149		loPt-354819	31.014		loPt-351940	50.351		loPt-557296	14.058
loPt-351834	39.957		loPt-355957	55.104		loPt-555070	49.476		loPt-354937	61.149		loPt-353394	31.014		loPt-352840	50.909		loPt-353771	14.058
loPt-356380	39.997		loPt-353042	57.406		loPt-555607	49.476		loPt-561780	61.149		loPt-556113	31.031		loPt-560919	51.611		loPt-556879	14.058
loPt-560157	40.822		loPt-628201	66.999		loPt-352386	49.476		loPt-356091	61.149		loPt-352281	31.264		loPt-558031	54.58		loPt-354473	14.058
rv1087	50.212		loPt-635726	66.999		loPt-557670	49.49		loPt-557651	61.149		loPt-352578	31.439		loPt-350955	55.905		loPt-560264	14.058
loPt-557191	54.203		loPt-351158	81.23		loPt-353298	49.953		loPt-557177	61.149		loPt-352118	32.755		loPt-556686	57.637		loPt-557464	14.058
loPt-556899	67.85		loPt-353687	84.878		loPt-354164	50.282		loPt-562241	61.149		loPt-354073	32.755		loPt-562308	58.53		loPt-556889	14.058
loPt-353440	84.582		loPt-356483	86.801		loPt-561833	50.362		loPt-628416	61.149		rv0054	32.755		loPt-351494	58.647		rv0754	14.058
			rv0706	87.833		loPt-562421	50.396		loPt-356094	61.149		loPt-351611	32.987		loPt-354747	58.689		loPt-354963	14.058
			loPt-356495	94.425		loPt-561559	50.405		loPt-350717	61.149		loPt-628402	33.785		loPt-555230	58.74		loPt-355789	14.058
						loPt-561252	50.405		loPt-562091	61.149		loPt-353339	33.985		loPt-562674	58.794		loPt-353690	14.058
						loPt-352085	50.405		loPt-561965	61.149		loPt-354717	37.206		loPt-562317	58.794		loPt-351295	14.058
						loPt-561985	50.405		loPt-562658	61.149		loPt-557519	38.634		loPt-350965	59.555		loPt-356281	14.058
						loPt-350763	50.405		loPt-356501	61.149		loPt-353073	41.092		loPt-628360	59.622		loPt-355835	14.058
						loPt-555833	50.405		loPt-628355	61.149		loPt-557087	47.3		loPt-351123	59.622		loPt-353382	14.058
						loPt-353166	50.414		loPt-555680	61.149		loPt-355793	49.245		loPt-351478	59.626		loPt-561516	14.058
						loPt-354961	50.415		loPt-353113	61.149		loPt-635774	49.551		loPt-354934	59.636		loPt-356034	14.058
						loPt-350941	50.466		loPt-561469	61.149					loPt-556990	59.67		loPt-555625	14.06
						loPt-350813	50.541		loPt-352297	61.159					loPt-351503	59.69		loPt-355564	14.076
						loPt-354176	51.297		loPt-354512	61.194					loPt-354910	59.69		loPt-561012	14.138
						loPt-354892	51.306		loPt-562611	62.042					loPt-635788	59.69		loPt-352879	14.715
						loPt-561117	51.328		loPt-556302	62.168					loPt-555315	59.69		loPt-352363	14.818
						loPt-561140	51.328		loPt-561251	62.174					loPt-557485	59.691		loPt-352545	14.961
						loPt-558026	51.328		loPt-351936	62.174					loPt-353484	59.698		loPt-356244	15.031
						loPt-560966	51.328		loPt-557784	62.174					loPt-355845	59.7		loPt-557044	16.19
						loPt-354142	51.346		loPt-557070	62.174					loPt-555579	59.701		loPt-556037	16.19
						loPt-353392	51.347		loPt-352934	62.174					loPt-356271	59.704		loPt-350716	16.411
						loPt-561382	51.347		loPt-628054	62.174					loPt-356336	59.721		loPt-562453	17.18
						loPt-355867	51.349		loPt-354823	62.174					loPt-354799	59.721		loPt-354986	18.056
						loPt-560439	52.374		loPt-354980	62.174					loPt-556549	59.722		loPt-355199	18.318
						loPt-352650	53.558		loPt-562466	62.174					loPt-555461	59.722		loPt-356735	23.845
						loPt-636370	54.34		loPt-555472	62.174					loPt-636188	59.722		loPt-354807	23.943
						loPt-555176	55.203		loPt-560435	62.178					loPt-557827	59.722		loPt-561977	24.884
						loPt-561502	55.203		loPt-350705	62.191					loPt-561265	59.722		loPt-353062	25.303
						loPt-353280	75.457		loPt-355377	62.206					loPt-562528	59.722		loPt-556447	25.917
						loPt-562188	89.053		loPt-351451	62.908					loPt-556760	59.722		loPt-352143	26.003
						loPt-561233	92.983		loPt-351409	62.994					loPt-628247	59.722		loPt-561654	26.003
						loPt-562270	100.836		loPt-636433	63.075					loPt-560193	59.722		loPt-556927	26.003
						loPt-355894	109.601		loPt-636427	63.145					rv0619	59.722		loPt-555793	26.003
									loPt-351669	63.647					loPt-561024	59.722		loPt-559833	26.003
									loPt-561887	64.063					loPt-556897	59.722		loPt-353870	26.055
									loPt-352618	69.531					loPt-561967	59.722		loPt-558624	26.154
									loPt-559722	69.815					loPt-562105	59.722		loPt-561685	26.645
									loPt-354177	70.095					loPt-354366	59.722		loPt-562031	27.081
									loPt-354767	70.098					loPt-351205	59.722		loPt-562152	27.081
									loPt-354573	70.227					loPt-561981	59.722		loPt-354851	27.139
									loPt-353417	70.69					loPt-557265	59.722		loPt-350980	27.201
									loPt-559858	70.955					loPt-556955	59.722		loPt-355909	28.731
									rv0619	73.506					loPt-354054	59.724		loPt-557666	30.159
									loPt-561223	74.697					loPt-555930	59.729		loPt-560729	30.526
									loPt-354883	74.754					loPt-353479	59.732		loPt-351533	30.526
									loPt-351505	74.789					loPt-354130	59.732		loPt-356231	30.526
									loPt-353165	75.697					loPt-354256	59.735		loPt-555422	30.526
									loPt-353117	79.012					loPt-628424	59.738		loPt-354739	30.551
									loPt-555665	79.012					loPt-556013	59.755		loPt-557781	49.898
									loPt-356487	79.012					loPt-354338	59.773		loPt-556680	52.78
									loPt-356418	79.012					loPt-353299	60.505
									loPt-562419	79.012					loPt-561083	60.606
									loPt-351507	79.012					loPt-562171	60.669
									loPt-558601	79.012					loPt-562184	60.754
									loPt-355072	79.682					loPt-555973	60.832
									loPt-354644	80.075					loPt-557487	61.007
									loPt-355871	80.292					loPt-562633	62.423
									rv0992	89.353					loPt-562587	63.27
									loPt-352131	97.9					loPt-352116	66.077
									loPt-350724	98.532					loPt-561571	66.22
									loPt-353319	99.39					loPt-556763	72.544
									loPt-351764	100.608					loPt-353245	73.001
									loPt-352104	101.229					loPt-354526	73.98
									loPt-352181	102.297					loPt-351458	74.113
									loPt-557995	108.44					loPt-560544	74.977
									loPt-557250	108.44					loPt-355244	78.728
									loPt-557026	108.44					loPt-356071	83.299
															loPt-353029	84.344

## Sheet: Consensus maps
C1_consensus	cM		C2__consensus	cM		C3__consensus			C4_consensus	cM		C5_consensus	cM		C6_consensus	cM		C7_consensus	cM
loPt-355432	0		loPt-557989	0		loPt-557010	0		loPt-355175	0		loPt-355941	0		loPt-355384	0		loPt-560062	0
loPt-352980	7.407		loPt-557916	0.727		rv0863	1.989		loPt-351878	0		loPt-555833	5.747		loPt-355116	0		loPt-352434	0.198
loPt-558645	11.511		loPt-559918	5.892		loPt-559802	6.845		loPt-562718	1.548		loPt-351043	18.236		loPt-628235	4.818		loPt-561376	2.594
loPt-352929	11.808		loPt-628425	6.829		loPt-557418	7.426		loPt-560183	2.67		loPt-356282	18.799		loPt-557932	7.646		loPt-354125	4.799
rv1391	12.05		loPt-557393	6.85		loPt-355321	7.755		loPt-557233	3.621		loPt-352757	25.66		loPt-556559	7.814		loPt-555529	5.461
loPt-351382	12.511		loPt-557278	13.121		loPt-353028	8.246		loPt-562226	4.384		loPt-354155	25.845		loPt-353654	13.058		loPt-560441	5.96
loPt-561591	13.006		loPt-562410	16.596		loPt-356657	8.601		loPt-562277	5.019		loPt-352852	26.512		loPt-560046	13.739		loPt-356316	10.162
loPt-351658	14.921		loPt-560531	21.61		loPt-561627	10.093		loPt-561697	5.269		loPt-559696	27.961		loPt-555996	13.776		loPt-561680	15.696
loPt-356331	15.009		loPt-353871	22.663		loPt-562524	11.768		loPt-351315	6.73		loPt-556801	28.127		loPt-350964	14.322		loPt-561527	16.782
loPt-355008	15.717		loPt-561496	23.309		loPt-561452	11.871		loPt-355113	7.121		loPt-353073	28.278		loPt-628155	14.428		loPt-356040	17.521
loPt-557537	16.523		loPt-354942	23.834		loPt-560671	12.129		loPt-556968	10.895		loPt-354897	31.289		loPt-557385	14.814		loPt-353176	17.525
loPt-351793	17.154		loPt-353226	24.08		loPt-556138	12.3		loPt-356664	10.948		loPt-352645	31.588		loPt-562075	14.814		loPt-557544	18.161
loPt-557729	17.489		loPt-636130	24.928		loPt-557362	16.267		loPt-353147	11.017		loPt-561666	31.8		loPt-628775	14.815		loPt-352632	18.959
loPt-561502	17.756		loPt-561694	24.957		loPt-557263	18.052		loPt-557668	11.017		loPt-352813	31.957		loPt-561467	14.821		loPt-555866	20.741
loPt-351461	17.809		loPt-556599	25.341		loPt-556700	18.057		loPt-352166	11.022		loPt-355710	32.37		loPt-354448	14.824		loPt-350662	25.592
loPt-560583	17.823		loPt-562342	26.909		loPt-355152	19.294		loPt-628187	11.022		loPt-356396	32.387		loPt-557475	14.828		loPt-561416	27.146
loPt-562060	17.838		loPt-556715	27.446		loPt-556134	21.7		loPt-351950	11.026		loPt-561878	32.953		loPt-557921	14.829		loPt-351729	27.62
loPt-352091	18.016		loPt-558093	28.075		loPt-560757	21.871		loPt-355815	11.063		loPt-354657	33.606		loPt-557659	14.84		loPt-635857	28.675
loPt-562033	18.589		loPt-561784	28.292		loPt-562109	21.985		loPt-560271	11.069		loPt-354698	34.029		loPt-557931	14.841		loPt-557684	29.172
loPt-352468	19.005		loPt-561517	28.67		loPt-635833	24.912		loPt-352412	11.154		loPt-352199	35.091		loPt-352962	14.85		loPt-352130	29.215
loPt-352831	19.171		loPt-562688	28.852		loPt-559759	25.652		loPt-555102	11.47		loPt-558665	35.313		loPt-628266	14.875		loPt-352209	29.522
loPt-555893	19.301		loPt-562255	28.959		loPt-354058	26.194		loPt-562156	13.398		loPt-355997	35.623		loPt-353736	15.277		loPt-351859	31.218
loPt-555176	19.642		loPt-561765	29.176		loPt-353672	26.767		loPt-557857	13.441		loPt-352788	35.907		loPt-628143	15.903		loPt-636321	33.008
loPt-352659	19.713		loPt-636301	29.373		loPt-355530	27.762		loPt-351615	13.442		loPt-354687	36.202		loPt-556009	16.488		loPt-354912	33.129
loPt-355807	20.203		loPt-562078	29.581		loPt-353615	27.821		loPt-557604	13.447		loPt-352621	36.673		loPt-561600	18.755		loPt-355292	33.231
loPt-557892	20.226		loPt-356211	29.726		loPt-561669	28.736		loPt-354192	18.294		loPt-560889	38.403		loPt-635855	19.694		loPt-555894	33.324
loPt-556926	20.388		loPt-555419	29.826		loPt-562289	28.771		loPt-561992	19.677		loPt-562496	39.257		loPt-628485	21.676		loPt-560022	33.581
loPt-557852	20.469		loPt-560835	30.017		loPt-559713	29.809		loPt-555931	21.307		loPt-354872	40.01		loPt-562262	22.895		loPt-560930	36.137
loPt-352940	20.567		loPt-561080	30.062		loPt-354354	30.536		loPt-355325	24.036		loPt-628402	40.388		loPt-356736	25.014		loPt-351949	36.707
loPt-560567	20.738		loPt-557932	30.457		loPt-354066	31.447		loPt-557816	24.558		loPt-557811	40.45		rv0144	27.479		loPt-353837	37.361
loPt-353814	20.96		loPt-558105	30.459		loPt-354280	33.384		loPt-353723	27.679		loPt-353108	40.572		loPt-635837	28.382		loPt-355199	38.057
loPt-628344	20.984		loPt-561150	30.554		loPt-350798	34.697		loPt-354651	28.531		loPt-557804	40.831		loPt-556722	28.966		loPt-562453	38.537
loPt-562043	20.996		loPt-560731	30.68		loPt-557148	34.874		loPt-356148	29.025		loPt-356123	41.054		loPt-556746	29.085		loPt-560264	39.054
loPt-353585	21.029		loPt-562672	30.777		loPt-350951	35.029		loPt-558587	29.87		loPt-353589	41.532		loPt-354774	29.936		loPt-351492	39.341
loPt-352329	21.052		loPt-556316	30.93		loPt-353236	35.627		loPt-628123	29.962		loPt-351853	41.709		loPt-352856	32.223		loPt-557464	39.426
loPt-353823	21.301		loPt-557657	30.981		loPt-356656	35.707		loPt-557968	30.159		loPt-355538	41.744		loPt-562403	32.889		loPt-354997	39.646
loPt-355172	21.406		loPt-557069	31.107		loPt-555189	35.711		loPt-353074	31.517		loPt-353789	41.985		loPt-562288	32.917		loPt-561012	39.706
loPt-558775	21.407		loPt-556559	31.169		loPt-560163	35.914		loPt-353770	32.195		loPt-636098	42.042		loPt-355838	34.005		loPt-557496	39.792
loPt-355003	21.475		loPt-556355	31.222		loPt-561584	35.938		loPt-556239	33.427		loPt-555509	42.156		loPt-352520	34.045		loPt-628297	39.846
loPt-353031	21.942		loPt-562389	31.584		loPt-628272	36.346		loPt-351045	33.696		loPt-352925	42.271		loPt-352490	34.066		loPt-356232	39.955
loPt-636142	21.978		loPt-555217	31.78		loPt-352855	36.746		loPt-353483	35.383		loPt-353229	42.299		loPt-556665	34.336		loPt-556889	40.03
loPt-350914	22.016		loPt-561388	32.198		loPt-356679	36.995		loPt-352050	36.374		loPt-353385	42.358		loPt-350784	34.497		loPt-355835	40.03
loPt-560027	22.133		loPt-561759	32.827		loPt-353472	37.09		loPt-352440	37.029		loPt-353500	42.374		loPt-355312	34.834		loPt-351276	40.153
loPt-350783	22.163		loPt-557051	33.013		loPt-628088	37.257		loPt-351680	37.687		loPt-636406	42.45		loPt-556513	34.968		loPt-356345	40.172
loPt-562269	22.264		loPt-356112	34.177		loPt-555519	37.326		loPt-350828	38.132		loPt-556331	42.464		loPt-356324	35.629		loPt-636379	40.287
loPt-557232	22.401		loPt-556739	34.627		loPt-352643	37.45		loPt-354726	38.329		loPt-636071	42.527		loPt-562103	36.472		loPt-353798	40.295
loPt-356416	22.519		loPt-561989	36.049		loPt-556649	37.714		loPt-559692	38.763		loPt-353394	42.528		loPt-352623	36.628		loPt-356034	40.302
loPt-555947	22.632		loPt-353311	36.36		loPt-561945	37.714		loPt-560779	41.222		loPt-352281	42.533		loPt-560628	36.628		loPt-354963	40.307
loPt-350917	22.733		loPt-562047	36.518		loPt-559972	37.917		loPt-356348	42.498		loPt-355531	42.616		loPt-352113	37.477		loPt-561516	40.317
loPt-561951	22.745		loPt-562351	36.728		loPt-558711	38.054		loPt-560516	42.565		loPt-352578	42.617		loPt-351137	37.843		loPt-354182	40.363
loPt-354283	22.769		loPt-561308	37.407		loPt-557841	38.157		loPt-352571	42.813		loPt-555826	42.687		loPt-351812	38.596		loPt-353690	40.412
loPt-555339	22.886		loPt-628484	38.395		loPt-561615	38.259		loPt-352878	43.779		loPt-352638	42.69		loPt-356246	40.467		loPt-354397	40.511
loPt-353712	22.978		loPt-556486	38.688		loPt-555070	38.279		loPt-562018	44.116		loPt-556522	42.792		loPt-353643	40.906		loPt-562121	40.737
loPt-556650	23.083		loPt-556374	39.133		loPt-356041	38.305		loPt-355251	45.18		loPt-562280	42.802		loPt-636221	41.817		loPt-557303	40.737
loPt-352528	23.477		loPt-556826	39.785		loPt-557630	38.315		loPt-356264	45.474		loPt-356540	42.855		loPt-352895	42.051		loPt-352691	40.747
loPt-561519	23.523		loPt-556704	40.005		loPt-352386	38.46		loPt-355255	45.604		loPt-628156	42.917		loPt-351940	43.117		loPt-355772	40.792
loPt-352432	23.557		loPt-556231	40.104		loPt-354310	38.492		loPt-561921	45.902		loPt-355721	42.957		loPt-628583	44.202		loPt-555625	40.824
loPt-352872	23.589		loPt-352326	40.436		loPt-355781	38.495		loPt-353592	45.912		loPt-558049	42.989		loPt-352840	44.724		loPt-355362	40.827
loPt-351288	23.607		loPt-354882	40.742		loPt-356082	38.5		loPt-628068	46.406		loPt-351714	43.117		loPt-562708	44.953		loPt-356125	40.841
loPt-353552	23.647		loPt-351951	40.963		loPt-556029	38.516		loPt-352150	46.446		loPt-354134	43.144		loPt-561525	45.566		loPt-354405	40.864
loPt-353776	23.681		loPt-351218	41.265		loPt-352854	38.525		loPt-351393	46.481		loPt-354415	43.157		loPt-560919	46.171		loPt-561316	40.871
loPt-354655	23.694		loPt-352316	41.274		loPt-556638	38.527		loPt-556389	46.765		loPt-354402	43.205		loPt-562542	47.07		loPt-355955	40.961
loPt-355286	23.719		loPt-628022	41.348		loPt-354975	38.668		loPt-561704	47.05		loPt-636160	43.393		loPt-561242	48.563		loPt-352545	41.003
loPt-355052	23.819		loPt-353319	41.479		loPt-353792	38.768		loPt-352074	47.446		loPt-557191	43.395		loPt-350955	49.649		loPt-355564	41.186
loPt-356116	23.832		loPt-560676	41.637		loPt-561593	39.042		loPt-635811	47.948		loPt-353014	43.396		loPt-558031	49.884		loPt-556037	41.315
loPt-561529	24.611		loPt-635784	42.316		loPt-560940	39.056		loPt-356548	48.489		loPt-352347	43.406		loPt-353608	49.956		loPt-353880	41.421
loPt-353507	24.721		loPt-351522	42.375		loPt-354892	39.159		loPt-351877	49.215		loPt-354481	43.42		loPt-354268	52.087		loPt-356165	41.436
loPt-351435	24.721		loPt-560972	43.158		loPt-355008	39.193		loPt-351867	49.338		loPt-355000	43.453		loPt-636179	52.722		loPt-353424	41.552
loPt-560108	24.786		loPt-355821	43.387		loPt-354335	39.369		loPt-353614	50.848		loPt-628126	43.465		loPt-555230	53.257		loPt-354378	41.606
loPt-354370	24.805		loPt-560576	43.903		loPt-562044	39.402		loPt-353694	51.887		loPt-558090	43.476		loPt-560871	53.514		loPt-351077	41.616
loPt-558097	24.813		loPt-355101	44.015		loPt-555276	39.631		loPt-556667	51.938		loPt-355024	43.484		loPt-560910	55.224		loPt-354668	41.649
loPt-628079	25.024		loPt-562430	44.37		loPt-555607	39.719		loPt-562704	51.997		loPt-355832	43.489		loPt-354361	55.275		loPt-355922	41.8
loPt-557282	25.065		loPt-353366	44.524		loPt-561294	39.766		loPt-355426	52.827		loPt-354297	43.533		loPt-556376	55.473		loPt-556447	42.028
loPt-555080	25.124		loPt-351456	44.66		loPt-356429	39.811		loPt-351436	53.521		loPt-352284	43.54		loPt-561983	55.722		loPt-557490	42.289
loPt-353860	25.257		loPt-351993	44.69		rv0674	39.847		loPt-561539	53.689		loPt-351437	43.54		loPt-353444	56.192		loPt-557296	42.307
loPt-635985	25.422		loPt-561153	44.912		loPt-561140	39.888		loPt-561235	54.145		loPt-356517	43.546		loPt-560768	56.981		loPt-556879	42.33
loPt-561108	25.518		loPt-355804	46.459		loPt-352938	39.915		loPt-561829	54.303		loPt-562508	43.556		loPt-354398	57.082		loPt-356370	42.41
loPt-557574	26.295		loPt-628493	47.383		loPt-351160	39.995		loPt-561465	54.78		loPt-556113	43.557		loPt-352200	57.084		loPt-351601	42.411
loPt-355799	26.614		loPt-636122	48.147		loPt-561727	40.141		loPt-556286	54.902		loPt-351548	43.562		loPt-353094	57.113		loPt-353456	42.423
loPt-353738	26.656		loPt-561022	49.405		loPt-355867	40.337		loPt-351957	56.024		loPt-561793	43.567		loPt-562674	57.203		loPt-351295	42.435
loPt-352037	26.656		loPt-351808	49.514		loPt-562421	40.552		loPt-354542	56.118		loPt-350830	43.567		loPt-351967	57.216		loPt-355571	42.438
loPt-352596	26.663		loPt-353855	49.855		loPt-352085	40.842		loPt-352863	56.227		loPt-628358	43.567		loPt-558859	57.281		loPt-353771	42.572
loPt-354842	26.663		loPt-353468	49.899		loPt-350941	40.898		loPt-350789	56.281		loPt-557152	43.58		loPt-352645	57.38		rv0754	42.578
loPt-353449	26.663		loPt-555424	51.607		loPt-354703	41.209		loPt-561219	56.806		loPt-562330	43.602		loPt-555370	57.461		loPt-355797	42.636
loPt-356758	26.683		loPt-352764	51.848		loPt-561252	41.343		loPt-558084	56.859		loPt-635981	43.663		loPt-555674	57.673		loPt-555873	42.653
loPt-636349	26.715		loPt-353097	51.878		loPt-350958	41.356		loPt-555374	57.465		loPt-352248	43.667		loPt-628625	57.731		loPt-350839	42.7
loPt-353343	27.318		loPt-356430	51.898		loPt-561985	41.388		loPt-555398	57.465		loPt-352118	43.698		loPt-356372	57.845		loPt-561957	42.722
loPt-355366	27.355		loPt-561618	51.915		loPt-353166	41.413		loPt-352145	57.847		loPt-351611	43.703		loPt-354338	57.927		loPt-356244	42.739
loPt-555532	27.395		loPt-355957	55.506		loPt-561559	41.48		loPt-557776	58.249		loPt-354073	43.711		loPt-354130	58.12		loPt-355789	42.766
loPt-555173	27.457		loPt-353042	57.64		loPt-354164	41.493		loPt-353758	58.253		loPt-555424	43.821		loPt-562389	58.188		loPt-352751	42.816
loPt-356018	27.471		loPt-351438	59.46		loPt-353262	41.667		loPt-561333	58.346		loPt-350989	43.867		loPt-353039	58.19		loPt-354473	42.902
loPt-557602	27.481		loPt-562485	63.959		loPt-355621	41.763		loPt-628251	58.505		loPt-354960	43.867		loPt-557902	58.209		loPt-356720	43.124
loPt-352379	27.643		loPt-628201	65.754		loPt-350911	41.769		loPt-353253	58.546		loPt-351744	43.893		loPt-351494	58.306		loPt-354986	43.216
loPt-352534	27.79		loPt-635726	66.104		loPt-352766	41.813		loPt-356501	58.581		loPt-355975	43.905		loPt-636085	58.321		loPt-354060	43.288
loPt-353493	28.533		loPt-350864	70.057		loPt-351162	41.931		loPt-356773	58.745		loPt-557170	44.06		loPt-562184	58.449		loPt-557829	43.411
loPt-352832	29.213		loPt-561690	71.822		loPt-561740	41.96		loPt-561780	58.882		loPt-353339	44.184		loPt-352976	58.477		loPt-356281	43.488
loPt-628248	30.248		loPt-562500	72.479		loPt-561625	42.127		loPt-562658	58.98		loPt-351849	44.355		loPt-560939	58.478		loPt-353382	43.488
loPt-353351	30.385		loPt-628344	72.509		loPt-355937	42.13		loPt-350668	59.063		loPt-557591	44.393		loPt-562213	58.479		loPt-628391	43.494
loPt-352242	30.465		loPt-561947	74.25		loPt-350813	42.287		loPt-561965	59.084		loPt-557952	44.468		loPt-354191	58.597		loPt-354710	43.499
loPt-628287	30.827		loPt-560159	75.785		loPt-557670	42.334		loPt-562228	59.182		loPt-352179	44.47		loPt-562587	58.975		loPt-353264	43.507
loPt-354582	31.137		loPt-351158	77.045		loPt-555833	42.477		loPt-355540	59.228		loPt-558825	44.482		loPt-555174	59.473		loPt-350716	43.512
loPt-635941	31.631		loPt-356483	85.845		loPt-350763	42.477		loPt-556544	59.399		loPt-561702	44.502		loPt-557487	59.51		loPt-562272	43.684
loPt-356152	33.004		rv0706	86.192		loPt-561833	42.592		loPt-351409	59.45		loPt-635966	44.529		loPt-562633	59.536		loPt-557044	43.717
loPt-561678	37.789		loPt-353687	86.438		loPt-353298	42.699		loPt-353337	59.718		loPt-628434	44.604		loPt-355156	59.564		loPt-560837	43.787
loPt-561679	40.204		loPt-356495	92.751		loPt-561875	42.701		loPt-354013	59.85		loPt-557808	44.647		loPt-555315	59.708		loPt-353697	43.9
loPt-557938	43.595					loPt-353769	42.725		loPt-354890	59.852		loPt-353096	44.689		loPt-355801	59.931		loPt-353411	43.9
loPt-558690	46.214					loPt-354077	42.744		loPt-561251	60.023		loPt-352017	44.728		loPt-562317	59.959		loPt-628745	43.986
loPt-356380	53.644					loPt-356311	42.745		loPt-556631	60.072		loPt-350929	44.828		loPt-562171	60.038		loPt-354998	43.99
loPt-354425	53.645					loPt-560901	42.825		loPt-555305	60.117		loPt-628508	45.07		loPt-555461	60.079		loPt-354083	43.993
loPt-353966	53.675					loPt-559888	42.862		loPt-351227	60.217		loPt-353340	45.144		loPt-351205	60.233		loPt-351286	44.002
loPt-351447	53.675					loPt-558057	43.013		loPt-353205	60.217		loPt-561292	45.24		loPt-561981	60.273		loPt-355463	44.02
loPt-351834	53.945					loPt-556135	43.076		loPt-562611	60.404		loPt-354313	45.24		loPt-556013	60.859		loPt-556541	44.044
loPt-560157	54.027					loPt-561117	43.253		loPt-628054	60.465		loPt-559693	45.319		loPt-628424	60.979		loPt-351452	44.045
loPt-352603	54.145					loPt-636279	43.295		loPt-355377	60.502		loPt-352048	45.33		loPt-354910	61.084		loPt-557833	44.055
loPt-355977	55.086					loPt-560966	43.338		loPt-352228	60.596		loPt-356755	45.353		loPt-354934	61.126		loPt-561792	44.076
loPt-353815	56.274					loPt-556845	43.357		loPt-354243	60.616		rv0054	45.451		loPt-561422	61.315		loPt-636155	44.129
loPt-555391	57.136					loPt-561847	43.357		loPt-351936	60.661		loPt-352862	45.484		loPt-557796	61.429		loPt-557130	44.129
rv1087	62.171					loPt-555720	43.394		loPt-562428	60.707		loPt-352276	45.523		loPt-628360	61.451		loPt-560813	44.232
loPt-557191	65.046					loPt-560439	43.454		loPt-350717	60.718		loPt-353511	45.524		loPt-356738	61.496		loPt-353341	44.252
loPt-352153	72.131					loPt-557688	43.557		loPt-350741	60.732		loPt-562409	45.577		loPt-556955	61.496		loPt-352879	44.297
loPt-352305	72.214					loPt-351599	43.744		loPt-557784	60.746		loPt-559929	45.611		loPt-556897	61.498		loPt-353468	44.304
loPt-356431	72.233					loPt-354142	43.768		loPt-356094	60.832		loPt-560308	45.615		loPt-628411	61.58		loPt-557820	44.371
loPt-561501	72.233					loPt-352274	43.957		loPt-562016	60.847		loPt-556732	45.692		loPt-351634	61.584		loPt-351307	44.38
loPt-352192	72.233					loPt-558883	43.98		loPt-628355	60.856		loPt-556463	45.827		rv0619	61.624		loPt-559877	44.383
loPt-628045	72.407					loPt-556192	44.223		loPt-355486	60.888		loPt-560169	45.831		loPt-556835	61.758		loPt-354097	44.4
loPt-353952	73.726					loPt-351303	44.241		loPt-557651	60.903		loPt-354725	45.871		loPt-353299	61.851		loPt-356524	44.557
loPt-355380	73.749					loPt-558026	44.319		loPt-559696	60.947		loPt-556854	45.903		loPt-560193	62.041		loPt-352965	44.572
loPt-351740	74.129					loPt-556925	44.321		loPt-636427	60.981		loPt-354819	45.929		loPt-354747	62.214		loPt-352382	44.61
loPt-628409	74.261					loPt-561382	44.356		loPt-555680	61.062		loPt-354266	45.987		loPt-555500	62.236		loPt-557956	44.696
loPt-353729	74.293					loPt-353392	44.358		loPt-555281	61.1		loPt-353520	46.108		loPt-351123	62.324		loPt-561417	44.705
loPt-354560	74.537					loPt-351640	44.374		loPt-561469	61.134		loPt-354567	46.28		loPt-354366	62.355		loPt-557360	44.705
loPt-353440	75.166					loPt-355277	44.459		loPt-351268	61.149		loPt-356781	46.298		loPt-561967	62.36		loPt-354502	44.714
loPt-556899	76.175					loPt-354176	44.613		loPt-352297	61.152		loPt-561169	46.351		loPt-636188	62.36		loPt-352753	44.718
loPt-557315	77.328					loPt-561659	44.72		loPt-356091	61.178		loPt-351136	46.476		loPt-556760	62.36		loPt-352363	44.905
loPt-353375	78.637					loPt-560209	45.295		loPt-352268	61.185		loPt-354754	46.623		loPt-557827	62.36		loPt-556349	44.969
loPt-355780	78.899					loPt-352650	45.352		loPt-354823	61.253		loPt-557715	46.738		loPt-355061	62.365		loPt-562089	45.077
loPt-561089	84.292					loPt-636370	45.615		loPt-560435	61.259		loPt-354531	47.3		loPt-561024	62.367		loPt-352204	45.143
loPt-353190	88.361					loPt-355941	45.848		loPt-352934	61.267		loPt-353355	47.307		loPt-561265	62.375		loPt-351296	45.181
						loPt-561560	45.932		loPt-354980	61.267		loPt-352338	47.519		loPt-557485	62.38		loPt-354407	45.186
						loPt-560101	45.971		loPt-555160	61.269		loPt-557801	47.592		loPt-561083	62.381		loPt-562367	45.244
						loPt-561718	46.27		loPt-356791	61.295		loPt-356457	47.624		loPt-557265	62.384		loPt-354552	45.255
						loPt-555176	46.872		loPt-356572	61.309		loPt-355054	47.646		loPt-355845	62.388		loPt-557950	45.256
						loPt-561502	46.872		loPt-352483	61.311		loPt-354604	47.74		loPt-351503	62.39		loPt-352143	45.273
						loPt-354961	46.879		loPt-356677	61.32		loPt-354065	47.851		loPt-351478	62.391		loPt-557164	45.278
						loPt-352216	48.098		loPt-562466	61.336		loPt-559923	47.914		loPt-556549	62.414		loPt-561880	45.311
						loPt-351113	48.178		loPt-351669	61.383		loPt-353546	47.92		loPt-353484	62.448		loPt-355459	45.374
						loPt-556256	48.616		loPt-557070	61.451		loPt-560059	47.981		loPt-628247	62.486		loPt-628366	45.43
						loPt-354848	49.31		loPt-350705	61.454		loPt-628189	48.053		loPt-635788	62.491		loPt-555166	45.547
						loPt-561262	49.341		loPt-355710	61.515		loPt-350692	48.053		loPt-562528	62.497		loPt-351844	45.607
						loPt-628243	50.073		loPt-636433	61.537		loPt-562296	48.066		loPt-354799	62.497		loPt-351561	45.775
						loPt-558082	50.506		loPt-352024	61.555		loPt-350932	48.141		loPt-353479	62.498		loPt-628135	45.886
						loPt-355880	52.247		loPt-628558	61.586		loPt-355176	48.525		loPt-555973	62.593		loPt-628576	45.93
						loPt-559787	52.605		loPt-354512	61.602		loPt-354717	48.654		loPt-356271	62.636		loPt-354807	46.095
						loPt-562415	53.377		loPt-560762	61.607		loPt-558824	48.756		loPt-556990	62.664		loPt-353939	46.179
						loPt-562127	54.135		loPt-354647	61.672		loPt-351196	48.756		loPt-354054	62.751		loPt-557834	46.364
						loPt-558649	54.421		loPt-628416	61.683		loPt-557983	48.826		loPt-636032	62.807		loPt-353705	46.523
						loPt-353794	55.744		loPt-562091	61.686		loPt-351543	48.831		loPt-350965	62.858		loPt-555993	46.523
						loPt-555551	56.337		loPt-555944	61.707		loPt-352609	49.386		loPt-353968	62.879		loPt-351884	46.523
						loPt-352169	58.246		loPt-355353	61.721		loPt-353282	49.428		loPt-353275	62.906		loPt-559873	46.721
						loPt-351425	58.329		loPt-355180	61.735		loPt-356006	50.074		loPt-561649	62.922		loPt-355460	46.777
						loPt-557720	58.618		loPt-354121	61.749		loPt-560354	50.464		loPt-355453	62.974		loPt-557996	46.805
						loPt-556197	59.662		loPt-354676	61.749		loPt-354377	51.165		loPt-351283	63.268		loPt-555075	46.927
						loPt-352212	59.896		loPt-353113	61.762		loPt-636393	51.551		loPt-556811	63.321		loPt-558885	46.985
						loPt-561275	60.05		loPt-356217	61.791		loPt-561311	51.646		loPt-355720	63.369		loPt-561582	46.997
						loPt-635774	60.147		loPt-562218	61.818		loPt-557469	51.862		loPt-562105	63.412		loPt-352352	47.013
						loPt-562068	60.474		loPt-558091	61.837		loPt-557851	52.727		loPt-555930	63.5		loPt-556073	47.206
						loPt-355793	60.543		loPt-352135	61.845		loPt-559761	53.04		loPt-354256	63.558		loPt-356093	47.292
						loPt-351543	60.604		loPt-351649	61.851		loPt-561279	53.08		loPt-351594	63.636		loPt-351293	47.293
						loPt-560616	60.855		loPt-353083	61.873		loPt-560015	53.095		loPt-556891	64.486		loPt-352302	47.322
						loPt-356149	61.132		loPt-628422	61.908		loPt-557519	53.658		loPt-352116	64.834		loPt-354999	47.35
						loPt-355533	61.299		loPt-557177	61.994		loPt-354473	57.3		loPt-555579	65.089		loPt-561773	47.369
						loPt-561379	62.747		loPt-352935	62.008		loPt-350796	58.713		loPt-356336	65.166		loPt-353246	47.398
						loPt-561763	62.907		loPt-560529	62.034		loPt-555108	59.543		loPt-558760	65.688		loPt-628103	47.44
						rv1046	63.302		loPt-562241	62.042		loPt-557087	61.749		loPt-353082	65.774		loPt-558755	47.492
						loPt-351156	63.645		loPt-561321	62.107		loPt-355793	65.398		loPt-562308	66.621		loPt-355279	47.512
						loPt-355458	63.713		loPt-352597	62.124		loPt-635774	65.71		loPt-556686	68.73		loPt-351362	47.752
						loPt-559797	64.172		loPt-562268	62.148		loPt-561449	66.083		loPt-353872	68.881		loPt-636007	47.817
						loPt-353791	64.423		loPt-351451	62.154		loPt-562378	68.334		loPt-561571	69.258		loPt-356562	47.851
						loPt-352509	64.43		loPt-353677	62.166		loPt-354933	69.211		loPt-355403	69.68		loPt-559833	48.031
						loPt-352059	64.441		loPt-562521	62.241		loPt-352466	69.782		loPt-556763	70.342		loPt-556341	48.037
						loPt-562273	64.681		loPt-356600	62.325		loPt-556616	71.325		loPt-353245	72.854		loPt-556183	48.529
						loPt-562217	65.307		loPt-354937	62.345		loPt-557351	73.388		loPt-557220	74.357		loPt-560433	49.107
						loPt-636153	66.739		loPt-353611	62.374		loPt-561241	90.148		loPt-561126	75.487		loPt-355608	49.142
						loPt-556190	68.413		loPt-354945	62.421					loPt-354526	78.431		loPt-354848	49.327
						loPt-558772	69.826		loPt-561253	62.423					loPt-351458	78.68		loPt-354792	49.345
						loPt-555094	69.826		loPt-354409	62.423					loPt-560544	79.397		loPt-628493	49.597
						loPt-356801	69.826		loPt-561887	62.426					loPt-355244	85.754		loPt-350980	49.674
						loPt-556706	69.952		loPt-636039	62.439					loPt-356777	86.875		loPt-355567	49.738
						loPt-557254	71.589		loPt-350833	62.453					loPt-558525	87.357		loPt-351569	50.788
						loPt-353280	72.622		loPt-352328	62.456					loPt-353029	87.941		loPt-555823	50.817
						loPt-355402	72.806		loPt-636187	62.48					loPt-356071	88.92		loPt-355909	50.932
						loPt-555834	72.885		loPt-562515	62.519					loPt-555549	97.712		loPt-351361	52.074
						loPt-353832	74.607		loPt-353656	62.553					loPt-557664	103.341		loPt-353062	52.421
						loPt-351079	75.693		loPt-556120	62.64					loPt-560057	103.341		loPt-562152	52.67
						loPt-356513	78.96		loPt-561813	62.684					loPt-561113	105.431		loPt-562031	52.671
						loPt-356670	79.602		loPt-555511	62.781					loPt-561957	113.372		loPt-561654	53.083
						loPt-628325	82.262		loPt-354570	62.853					loPt-561792	113.399		loPt-561685	53.233
						loPt-562188	82.298		loPt-555472	62.908								loPt-356735	53.25
						loPt-356630	82.911		loPt-556302	62.992								loPt-561977	53.889
						loPt-354200	83.777		loPt-351757	63.006								loPt-556927	55.027
						loPt-556170	83.89		loPt-354253	63.153								loPt-558624	55.163
						loPt-561504	84.084		loPt-352642	63.45								loPt-355961	55.188
						loPt-560857	84.436		loPt-353594	63.531								loPt-555793	55.269
						loPt-354972	84.462		loPt-555754	63.563								loPt-353870	55.685
						loPt-560734	84.474		loPt-351964	63.666								loPt-635841	56.202
						loPt-354855	84.977		loPt-352335	63.765								loPt-352038	56.378
						loPt-352307	85.186		loPt-355349	64.018								loPt-354851	57.182
						loPt-355407	85.192		loPt-562440	64.823								loPt-354862	58.612
						loPt-355998	85.28		loPt-556304	64.917								loPt-354131	59.834
						loPt-355894	85.336		loPt-354249	65.14								loPt-356436	60.026
						loPt-561693	85.632		loPt-557496	65.808								loPt-352022	60.026
						loPt-561233	86.961		loPt-355051	66.909								loPt-556680	60.286
						loPt-354867	88.628		loPt-561554	66.909								loPt-561133	62.39
						loPt-562270	93.901		loPt-558107	67.392								loPt-354739	62.934
									loPt-628037	68.113								loPt-555422	62.937
									loPt-559969	68.335								loPt-560729	62.986
									loPt-353193	68.84								loPt-356231	63.051
									loPt-561840	70.645								loPt-351533	63.289
									loPt-559722	71.305								loPt-635978	64
									loPt-561025	71.605								loPt-557666	64.344
									loPt-356750	72.098								loPt-355164	64.613
									loPt-628371	72.369								loPt-353804	65.079
									loPt-352618	72.93								loPt-560927	67.269
									loPt-353417	73.287								loPt-557231	68.983
									loPt-636045	73.956								loPt-557781	75.707
									loPt-562427	74.489								loPt-354559	77.033
									rv01087	74.998								loPt-556964	77.253
									loPt-354573	75.434								loPt-351701	77.447
									loPt-628243	75.509								loPt-557867	77.593
									loPt-354177	75.734								loPt-557276	79.763
									loPt-354767	75.936								loPt-354171	81.196
									loPt-352162	76.791								rv1408	81.691
									loPt-354883	78.086								loPt-555111	82.151
									loPt-353080	78.175								loPt-354590	82.818
									loPt-354375	78.691								loPt-636080	83.329
									loPt-559858	78.807								loPt-352745	84.348
									rv0619	79.59								loPt-355528	84.408
									loPt-561223	80.609								loPt-351854	84.408
									loPt-353165	80.902								loPt-636011	84.765
									loPt-562419	81.828								loPt-557597	84.872
									loPt-555665	81.886								loPt-356309	85.085
									loPt-356418	82.339								loPt-356777	86.395
									loPt-353117	82.825								loPt-556252	86.728
									loPt-351505	83.059								loPt-355619	86.95
									loPt-356487	83.647								loPt-561857	87.739
									loPt-558601	83.662								loPt-560843	90.535
									loPt-353618	83.908								loPt-628558	90.639
									loPt-559739	84.022
									loPt-351507	84.783
									loPt-559931	85.095
									loPt-355072	86.136
									loPt-354644	86.583
									loPt-355871	87.184
									loPt-628307	89.722
									loPt-560152	91.135
									rv0992	93.975
									loPt-354979	95.678
									loPt-355112	96.015
									loPt-559778	97.114
									loPt-351162	100.581
									loPt-556957	101.156
									loPt-352131	102.254
									loPt-628396	102.792
									loPt-557026	103.448
									loPt-557707	104.046
									loPt-557147	104.202
									loPt-352104	104.913
									loPt-351764	105.21
									loPt-353631	105.337
									loPt-352181	105.74
									loPt-352190	108.091
									loPt-557250	115.247
									loPt-557995	117.01
									loPt-350724	119.073
									loPt-353319	119.794
									loPt-562172	121.833
